# Supplementary material for: Gene expression links functional networks across cortex and striatum
Source: Nat Commun. 2018 Apr 12;9:1428. doi: 10.1038/s41467-018-03811-x (PMC5897339; doi:10.1038/s41467-018-03811-x)
Supplement: Supplementary file 3 — Supplementary Data 1 [file 41467_2018_3811_MOESM3_ESM.xlsx]

## Sheet: AHBA_n4_diffExpr
	Default_logFC	Default_pval	Default_adj.pval	Cont_logFC	Cont_pval	Cont_adj.pval	Limbic_logFC	Limbic_pval	Limbic_adj.pval	VentAttn_logFC	VentAttn_pval	VentAttn_adj.pval	DorsAttn_logFC	DorsAttn_pval	DorsAttn_adj.pval	SomMot_logFC	SomMot_pval	SomMot_adj.pval	Vis_logFC	Vis_pval	Vis_adj.pval
61E3.4	-0.0361755	0.571487	0.999938	-0.0287546	0.652474	0.99952	-0.1257	0.0574334	0.196875	-0.067602	0.294198	0.909062	0.00300237	0.96242	0.999982	0.026973	0.672636	0.983541	0.228082	0.00133491	0.00948064
A_24_P614148	0.0279083	0.664585	0.999938	0.039533	0.53987	0.99952	-0.0777713	0.232887	0.492767	-0.080734	0.216078	0.864228	0.0484421	0.453426	0.999982	0.0422624	0.512484	0.950233	0.000246842	0.996934	0.998778
A1BG	0.0738415	0.248589	0.999938	-0.0426274	0.501492	0.99952	0.370498	3.59996e-06	0.000105895	0.0418651	0.509105	0.966941	-0.0701426	0.272453	0.988091	-0.134528	0.0412895	0.391166	-0.239022	0.00078663	0.00625024
A1CF	-0.12925	0.114147	0.999938	0.0722789	0.368603	0.99952	-0.0431268	0.589656	0.808857	0.134717	0.100355	0.742565	0.0146994	0.853767	0.999982	-0.0609651	0.447156	0.931667	0.0116235	0.884108	0.94309
A26C1B	-0.0460405	0.290958	0.999938	0.0606588	0.167596	0.99952	-0.377124	3.98402e-09	4.51479e-07	-0.122949	0.0080587	0.324508	-0.0125133	0.771751	0.999982	0.180109	0.000285266	0.017462	0.317757	9.02584e-08	4.26373e-06
A2BP1	0.0214296	0.63763	0.999938	-0.0500556	0.276023	0.99952	-0.157625	0.00175079	0.0146521	-0.163155	0.00128556	0.145977	0.0469883	0.305831	0.999982	0.019035	0.675522	0.983541	0.283202	1.41937e-06	3.96163e-05
A2LD1	0.0266101	0.731794	0.999938	0.0643698	0.409769	0.99952	0.16782	0.038487	0.148824	-0.0847989	0.279945	0.9024	-0.140174	0.0799468	0.8192	0.0476385	0.540561	0.961502	-0.0815246	0.2985	0.512102
A2M	0.0127096	0.864968	0.999938	0.0261283	0.726893	0.99952	-0.146913	0.0581928	0.198471	-0.0678259	0.367998	0.93706	0.0320021	0.669008	0.999982	0.0793461	0.293738	0.838244	0.0644003	0.392298	0.60397
A2ML1	0.0108218	0.897664	0.999938	-0.126913	0.14022	0.99952	-0.0310972	0.712036	0.876973	0.0286553	0.733698	0.993232	-0.0151015	0.857588	0.999982	0.0442719	0.599754	0.977104	0.0892421	0.294262	0.507559
A3GALT2P	-0.0971362	0.565744	0.999938	0.148205	0.382994	0.99952	-0.215764	0.207933	0.460253	0.119863	0.479281	0.964318	-0.113082	0.504252	0.999982	0.159228	0.349188	0.882464	-0.00136173	0.993554	0.99716
A4GALT	0.0296171	0.740388	0.999938	0.0652037	0.467636	0.99952	-0.0330996	0.711236	0.876389	-0.110743	0.221948	0.869177	0.0373498	0.676261	0.999982	-0.110076	0.224661	0.780796	0.121691	0.180912	0.3671
A4GNT	-0.00728644	0.893287	0.999938	-0.0888367	0.111083	0.99952	-0.0122963	0.820965	0.929474	0.0578536	0.292254	0.908301	0.0204878	0.70639	0.999982	0.088562	0.112136	0.610203	-0.0585049	0.286978	0.499334
AAAS	0.0108478	0.814867	0.999938	0.0581074	0.216703	0.99952	-0.183431	0.000500928	0.00543319	-0.0605964	0.198258	0.852183	0.0160245	0.729595	0.999982	0.0705331	0.136547	0.661614	0.0884145	0.0652903	0.178438
AACS	0.0239985	0.656362	0.999938	-0.0367253	0.497101	0.99952	0.0721874	0.187748	0.432569	-0.011786	0.826763	0.99575	0.0213705	0.691822	0.999982	0.0333255	0.537427	0.960745	-0.102496	0.065996	0.17994
AADAC	0.145923	0.0178603	0.999938	-0.0539621	0.357165	0.99952	-0.0606606	0.301726	0.574212	-0.0551699	0.346693	0.928588	0.0482822	0.409212	0.999982	0.0163166	0.778991	0.997143	-0.040752	0.485199	0.680209
AADACL1	-0.0750545	0.310891	0.999938	-0.0508213	0.490143	0.99952	-0.187818	0.0158937	0.0774625	-0.121036	0.107858	0.756544	0.142651	0.060583	0.792162	0.0246266	0.737136	0.992634	0.26734	0.00112133	0.00828137
AADACL2	-0.029659	0.686227	0.999938	0.036607	0.618354	0.99952	-0.100198	0.179641	0.421281	-0.0741062	0.316972	0.916275	0.0261567	0.721534	0.999982	0.0263553	0.719513	0.991336	0.114823	0.126232	0.286789
AADACL3	-0.0401154	0.661809	0.999938	-0.208964	0.0297662	0.99952	0.0292749	0.749343	0.896703	-0.0784052	0.395183	0.94514	0.164153	0.0821986	0.825073	-0.00473186	0.958771	0.998382	0.138765	0.138345	0.304855
AADACL4	-0.0502435	0.740642	0.999938	-0.193797	0.208587	0.99952	0.139063	0.363141	0.636263	0.191479	0.213908	0.864228	-0.0196477	0.896913	0.999982	0.0311964	0.837053	0.998382	-0.0980741	0.519521	0.706025
AADAT	0.0111972	0.866956	0.999938	0.00710096	0.915376	0.99952	0.0146393	0.826664	0.931856	0.00392188	0.953197	0.99739	0.0172876	0.795985	0.999982	-0.0295441	0.659019	0.980515	-0.0246951	0.712078	0.843039
AAED1	0.0375941	0.487075	0.999938	0.012005	0.823599	0.99952	0.0924519	0.0951787	0.277066	-0.035798	0.507926	0.966711	0.0457119	0.399199	0.999982	-0.0241831	0.6539	0.980515	-0.12786	0.0242783	0.0865389
AAGAB	0.044541	0.278796	0.999938	0.0595791	0.151177	0.99952	-0.00594771	0.883646	0.955643	-0.0181293	0.656118	0.988534	0.0412103	0.315496	0.999982	-0.0274243	0.501698	0.946687	-0.0939673	0.0278934	0.0962176
AAK1	-0.0232144	0.812471	0.999938	-0.0784172	0.425669	0.99952	-0.152739	0.127344	0.336501	-0.0804114	0.414151	0.949967	0.075884	0.440584	0.999982	0.075526	0.442717	0.929794	0.183263	0.0701177	0.188258
AAMP	0.00724442	0.916876	0.999938	-0.0497312	0.475961	0.99952	0.0996521	0.159504	0.39036	-0.0457253	0.511874	0.967596	-0.0186315	0.788504	0.999982	0.106964	0.132211	0.65428	-0.0998866	0.158563	0.334652
AANAT	0.000881592	0.989657	0.999938	-0.0800063	0.245954	0.99952	0.0315527	0.643399	0.838854	0.0573905	0.402126	0.946152	-0.0276922	0.684365	0.999982	-0.0301064	0.658621	0.980515	0.0479056	0.483375	0.678712
AARD	-0.0260749	0.771772	0.999938	0.0269217	0.764588	0.99952	-0.213459	0.0242153	0.106281	-0.0359652	0.689328	0.98932	0.00673248	0.940252	0.999982	0.0378462	0.674046	0.983541	0.203919	0.0306009	0.10302
AARS	0.0239801	0.700738	0.999938	-0.0386394	0.536724	0.99952	-0.0786144	0.214272	0.469225	-0.0296436	0.634993	0.987629	0.0325464	0.602402	0.999982	0.142473	0.0295186	0.331671	-0.0522179	0.405297	0.615744
AARS2	0.0196079	0.734125	0.999938	-0.0495277	0.393926	0.99952	0.029801	0.606268	0.81753	-0.0852068	0.148163	0.805826	0.0184923	0.748695	0.999982	0.00915829	0.873838	0.998382	0.0575594	0.323048	0.538448
AARSD1	0.00897416	0.879439	0.999938	-0.0449906	0.449564	0.99952	0.0858513	0.155209	0.38341	-0.0491	0.409775	0.946405	-0.00151195	0.979608	0.999982	0.0960907	0.113453	0.612625	-0.0954303	0.11583	0.27008
AASDH	-0.00807828	0.949169	0.999938	-0.0638287	0.615369	0.99952	-0.0790098	0.534554	0.773537	-0.0313579	0.804662	0.99575	-0.0262679	0.835844	0.999982	0.026645	0.833524	0.998382	0.181804	0.159799	0.336233
AASDHPPT	0.0112973	0.854442	0.999938	0.04787	0.439611	0.99952	-0.0443291	0.473803	0.728801	-0.0289902	0.638456	0.987629	0.0363087	0.55672	0.999982	-0.0394083	0.523805	0.954923	0.0171071	0.781262	0.886641
AASS	-0.026251	0.7368	0.999938	0.0260589	0.738652	0.99952	-0.0103902	0.894069	0.960137	0.0855632	0.278569	0.901806	-0.0359377	0.645769	0.999982	0.0525292	0.502723	0.94675	-0.0916469	0.246636	0.452045
AATF	-0.0124358	0.837288	0.999938	-0.012444	0.837182	0.99952	-0.0455471	0.454363	0.714373	-0.0276794	0.648164	0.988534	0.0962295	0.120975	0.89792	0.114732	0.067159	0.496699	-0.112964	0.0711961	0.190095
AATK	0.0354113	0.8894	0.999938	0.00771628	0.975821	0.99952	-0.125763	0.622191	0.826134	-0.0172573	0.94596	0.99739	0.0346514	0.891758	0.999982	0.0662043	0.79497	0.998001	-0.00107541	0.99663	0.998652
ABAT	0.0272323	0.867271	0.999938	0.0185919	0.909145	0.99952	-0.00285698	0.986007	0.994525	-0.0759648	0.641718	0.988534	0.0194768	0.904842	0.999982	0.0559726	0.731455	0.9919	-0.0425955	0.793859	0.893368
ABCA1	0.0401777	0.623304	0.999938	-0.0263959	0.746585	0.99952	0.294978	0.00121929	0.0110708	-0.0250935	0.758667	0.99575	-0.124943	0.134617	0.915307	-0.00597309	0.941648	0.998382	-0.152825	0.0702602	0.188472
ABCA10	-0.0161042	0.825987	0.999938	0.0317155	0.665481	0.99952	-0.133529	0.0774432	0.240608	0.137073	0.0703586	0.679281	-0.157005	0.0401342	0.707678	0.024251	0.740748	0.992996	0.113538	0.129932	0.292661
ABCA11P	-0.00607356	0.922766	0.999938	-0.0853713	0.180932	0.99952	-0.018743	0.764985	0.904021	0.0715159	0.259816	0.894125	-0.0311068	0.620358	0.999982	-0.0264429	0.673486	0.983541	0.0960927	0.133933	0.29885
ABCA12	-0.0428368	0.65251	0.999938	0.0950393	0.321684	0.99952	0.0646598	0.497851	0.746044	-0.122951	0.202817	0.856306	0.000755938	0.993647	0.999982	0.0555903	0.559551	0.965909	-0.050284	0.597398	0.764366
ABCA13	0.0533238	0.469792	0.999938	-0.0150224	0.837852	0.99952	-0.0675786	0.361187	0.634581	-0.0195131	0.790441	0.99575	0.146542	0.0546267	0.768114	-0.0073889	0.919798	0.998382	-0.0903858	0.225043	0.425615
ABCA17P	0.0557872	0.223361	0.999938	-0.0798984	0.0859019	0.99952	0.31313	2.53446e-07	1.22803e-05	0.0304191	0.502176	0.966711	-0.0759144	0.101749	0.867067	-0.114954	0.0164525	0.245299	-0.128672	0.00807581	0.0376013
ABCA2	-0.0220952	0.870385	0.999938	-0.0161013	0.905338	0.99952	-0.0993153	0.465621	0.723246	0.0106124	0.93752	0.99739	-0.0225275	0.867873	0.999982	0.141127	0.302484	0.845959	0.00821235	0.951629	0.976274
ABCA3	0.0303335	0.576779	0.999938	-0.0433681	0.426451	0.99952	0.0244325	0.652689	0.844779	-0.0535723	0.327531	0.9217	0.052409	0.337943	0.999982	0.00486678	0.928429	0.998382	-0.0152421	0.778629	0.885242
ABCA4	0.164961	0.17509	0.999938	0.257778	0.0388548	0.99952	-0.0881761	0.462549	0.720796	-0.227113	0.0661834	0.663631	0.203654	0.0972645	0.860295	-0.281175	0.0253638	0.305267	-0.0299654	0.801899	0.898858
ABCA5	-0.0151467	0.732437	0.999938	-0.0528194	0.239309	0.99952	-0.105534	0.0237688	0.105015	-0.0982803	0.034061	0.536905	-0.00241741	0.956434	0.999982	0.00140124	0.974738	0.998861	0.272675	1.71978e-06	4.62579e-05
ABCA6	-0.0511637	0.520824	0.999938	-0.00616002	0.938123	0.99952	-0.336781	0.000240639	0.00310944	-0.135456	0.0970996	0.737962	0.00600074	0.93972	0.999982	0.115317	0.154685	0.692838	0.408169	2.31456e-05	0.000384302
ABCA7	-0.0373093	0.492169	0.999938	-0.0255996	0.636572	0.99952	-0.185584	0.0019328	0.0158429	-0.10141	0.0698239	0.677287	0.0690669	0.208746	0.958617	0.0872247	0.115769	0.6182	0.193521	0.00133294	0.00946985
ABCA8	0.00155449	0.992236	0.999938	0.153994	0.339574	0.99952	-0.308263	0.0626743	0.209467	0.209349	0.19765	0.852183	0.00318147	0.98411	0.999982	0.00399724	0.980036	0.999278	-0.0638741	0.689739	0.828918
ABCA9	-0.00780023	0.933948	0.999938	0.101289	0.287418	0.99952	-0.0972691	0.306549	0.578664	-0.0552139	0.55879	0.974331	-0.218056	0.0276252	0.660097	0.0687975	0.467183	0.939022	0.208204	0.0347033	0.113388
ABCB1	0.00302125	0.965576	0.999938	0.0352595	0.615401	0.99952	-0.116709	0.104735	0.295672	-0.118076	0.10094	0.743849	-0.0535009	0.447413	0.999982	0.162005	0.0277957	0.318821	0.0879278	0.216319	0.414156
ABCB10	-0.0789426	0.189142	0.999938	-0.0882348	0.143902	0.99952	-0.150833	0.0162169	0.0785763	-0.0497524	0.402925	0.946152	0.0050702	0.931588	0.999982	0.041931	0.479952	0.942505	0.320667	1.1064e-05	0.000212646
ABCB11	-0.0532118	0.345845	0.999938	0.11336	0.0513883	0.99952	-0.0970211	0.0921247	0.271064	0.000393259	0.99439	0.999121	0.123463	0.0350801	0.689557	-0.061359	0.278454	0.828667	-0.0256473	0.647274	0.799109
ABCB4	0.0233099	0.839547	0.999938	-0.058735	0.610726	0.99952	-0.178173	0.13052	0.341445	0.010606	0.926574	0.996015	0.190602	0.106907	0.879024	-0.0334384	0.771571	0.996209	0.045801	0.691105	0.829697
ABCB5	-0.00562407	0.958326	0.999938	-0.0140117	0.896434	0.99952	-0.0335033	0.75581	0.900204	0.0379402	0.724783	0.992882	-0.0684575	0.526438	0.999982	-0.0448874	0.677169	0.983541	0.128524	0.23911	0.443026
ABCB6	0.0404988	0.372386	0.999938	-0.0328389	0.468259	0.99952	0.0783256	0.0912836	0.269343	0.0562089	0.219106	0.865599	0.0023772	0.9579	0.999982	-0.0248031	0.58294	0.971311	-0.119903	0.0126171	0.052934
ABCB7	-0.0364363	0.476208	0.999938	-0.0132002	0.795428	0.99952	-0.196204	0.000657208	0.00670676	-0.0722559	0.163925	0.816516	0.0926701	0.077812	0.8192	0.0107965	0.832025	0.998382	0.214525	0.000258772	0.00258623
ABCB8	-0.0357812	0.548867	0.999938	0.0199727	0.737276	0.99952	0.0718715	0.233659	0.493746	0.041171	0.490862	0.965715	0.0358653	0.547934	0.999982	-0.108598	0.077091	0.526706	-0.0245611	0.68013	0.822296
ABCB9	-0.0131773	0.793292	0.999938	-0.00356054	0.943517	0.99952	-0.0887991	0.0865289	0.259181	-0.0776472	0.131266	0.787051	0.00179589	0.971492	0.999982	0.166108	0.00266279	0.0781059	0.0152025	0.76247	0.875435
ABCC1	-0.0706212	0.250103	0.999938	-0.091176	0.141054	0.99952	-0.120103	0.0562556	0.193889	-0.0268391	0.658339	0.98914	0.0335642	0.580683	0.999982	0.0202002	0.739049	0.992634	0.254907	0.000264261	0.00263094
ABCC10	-0.000402878	0.992282	0.999938	0.0241045	0.564099	0.99952	0.00223543	0.957198	0.983812	-0.0196216	0.638328	0.987629	-0.0575349	0.175291	0.939351	-0.00410091	0.921574	0.998382	0.055235	0.192541	0.382939
ABCC11	0.0735888	0.477761	0.999938	0.0780755	0.451627	0.99952	0.00825291	0.936218	0.976382	0.0407614	0.693111	0.989531	0.0999392	0.337075	0.999982	-0.173558	0.101652	0.588439	-0.127087	0.224837	0.425348
ABCC12	0.100908	0.138215	0.999938	0.0432595	0.517395	0.99952	0.150691	0.0309746	0.127071	-0.00536418	0.935748	0.99739	0.0444392	0.506138	0.999982	-0.230956	0.0017566	0.0605124	-0.103071	0.130326	0.293294
ABCC13	0.0127178	0.787827	0.999938	-0.0291678	0.538351	0.99952	0.00284595	0.951942	0.981718	-0.0180565	0.702592	0.989531	0.049158	0.303134	0.999391	0.0167004	0.723921	0.991491	-0.0342166	0.471053	0.670286
ABCC2	-0.0416688	0.629551	0.999938	-0.0783247	0.367437	0.99952	-0.121699	0.166221	0.400429	0.107858	0.217918	0.864802	-0.111724	0.202371	0.958419	0.14947	0.092159	0.566279	0.0960628	0.270967	0.480243
ABCC3	-0.032687	0.760101	0.999938	-0.0731414	0.496087	0.99952	-0.417186	0.000585904	0.0061397	0.0224354	0.83391	0.99575	-0.142302	0.191109	0.950067	0.439916	0.000338102	0.0197509	0.202929	0.0668884	0.181847
ABCC4	0.0340757	0.745122	0.999938	0.0370769	0.72361	0.99952	0.230815	0.0353092	0.139475	0.257135	0.0202815	0.450617	-0.180042	0.0948431	0.855156	0.00570679	0.956537	0.998382	-0.384811	0.00104638	0.0078737
ABCC5	-0.0208706	0.917203	0.999938	-0.0337861	0.866379	0.99952	-0.0721977	0.719457	0.88082	-0.0914649	0.649343	0.988534	0.0516158	0.797213	0.999982	-0.102877	0.609269	0.977342	0.269482	0.187321	0.375892
ABCC6	0.042258	0.808228	0.999938	0.00281046	0.987113	0.99952	0.181856	0.301284	0.573835	-0.216834	0.219847	0.865941	0.0700827	0.68761	0.999982	-0.0665066	0.702724	0.987554	-0.0136991	0.937252	0.969478
ABCC8	-0.0459999	0.398996	0.999938	0.0078615	0.884576	0.99952	-0.230725	0.000230161	0.00299816	-0.118234	0.0369038	0.55201	0.0745067	0.176877	0.940394	0.0599301	0.274244	0.826159	0.252512	8.06752e-05	0.00103466
ABCC9	0.0487935	0.691382	0.999938	0.0334022	0.785629	0.99952	-0.0651796	0.596372	0.812305	-0.00882407	0.942678	0.99739	0.113913	0.357456	0.999982	0.0909916	0.460903	0.937361	-0.213169	0.091678	0.228265
ABCD1	0.0587252	0.526489	0.999938	-0.0551308	0.551912	0.99952	0.093418	0.316676	0.589966	-0.0410179	0.657529	0.988949	-0.151219	0.110695	0.880007	0.0940352	0.313554	0.856212	0.00115221	0.990044	0.995626
ABCD2	-0.109996	0.126955	0.999938	-0.0459624	0.515387	0.99952	-0.126197	0.0821463	0.250575	-0.163465	0.0272355	0.49939	0.0552207	0.435386	0.999982	0.106078	0.140414	0.668637	0.28422	0.000409105	0.00372433
ABCD3	-0.0122582	0.902649	0.999938	-0.0170302	0.865082	0.99952	-0.0729154	0.469205	0.725335	0.0238	0.812359	0.99575	0.0425171	0.671906	0.999982	-0.0293065	0.770119	0.99615	0.065107	0.517653	0.704818
ABCD4	0.0380263	0.572333	0.999938	0.00142497	0.983064	0.99952	-0.0997377	0.146046	0.368635	-0.0797478	0.241483	0.879976	0.0493914	0.464331	0.999982	0.126991	0.0676605	0.498276	-0.0364062	0.588707	0.758532
ABCE1	-0.0125028	0.855418	0.999938	-0.0175943	0.797699	0.99952	-0.0038815	0.954876	0.982741	-0.00864261	0.899751	0.99575	0.0105014	0.878353	0.999982	-0.0032493	0.962219	0.998382	0.0352727	0.608068	0.771733
ABCF1	0.0352961	0.624817	0.999938	-0.0448766	0.534706	0.99952	0.0577063	0.425867	0.690242	-0.0415233	0.565444	0.974876	0.0159991	0.824233	0.999982	0.101002	0.168927	0.711099	-0.12372	0.0950344	0.234343
ABCF2	0.00625221	0.901703	0.999938	0.0660273	0.199645	0.99952	-0.0935134	0.0738869	0.233684	-0.0895414	0.0861814	0.720861	0.067286	0.19149	0.950391	0.104655	0.0471826	0.416549	-0.0612691	0.232915	0.435141
ABCF3	-0.000909103	0.984116	0.999938	-0.0389525	0.397134	0.99952	0.00310025	0.945873	0.979699	-0.024924	0.586334	0.980245	0.00883994	0.846557	0.999982	0.085391	0.0706722	0.509066	-0.0326779	0.476529	0.67382
ABCG1	-0.0282495	0.691454	0.999938	-0.120504	0.0992311	0.99952	0.0485466	0.496566	0.745362	-0.0270492	0.703893	0.989634	-0.0297942	0.675576	0.999982	-0.0817072	0.256542	0.810197	0.238697	0.00232958	0.0145034
ABCG2	-0.00848184	0.889201	0.999938	0.0156983	0.796622	0.99952	-0.239343	0.000540742	0.00575367	-0.0984673	0.114904	0.770181	0.0621186	0.312575	0.999982	0.125478	0.0478123	0.419039	0.142864	0.0258566	0.090776
ABCG4	0.0393138	0.677003	0.999938	0.029986	0.750516	0.99952	0.0760362	0.422687	0.68745	-0.0923481	0.331667	0.921751	-0.140072	0.14578	0.919122	0.0707129	0.455487	0.935052	0.0163186	0.862524	0.931877
ABCG5	0.0808569	0.349666	0.999938	0.246158	0.007677	0.700829	-0.00445092	0.958571	0.984338	0.193042	0.031777	0.523587	-0.0367649	0.668442	0.999982	-0.013951	0.87069	0.998382	-0.464938	1.11618e-05	0.000214021
ABCG8	0.047095	0.519272	0.999938	-0.0353973	0.627471	0.99952	0.0253215	0.728169	0.885838	0.0205565	0.777731	0.99575	-0.0213792	0.769098	0.999982	-0.0766258	0.297709	0.842622	0.0403703	0.580217	0.752701
ABHD1	0.0364177	0.64763	0.999938	0.00979925	0.901925	0.99952	0.217869	0.0105217	0.0569117	0.0468539	0.557059	0.974152	0.0226393	0.776022	0.999982	-0.0876296	0.276261	0.827576	-0.246028	0.0044892	0.0239191
ABHD10	-0.0245149	0.914382	0.999938	-0.000443977	0.998446	0.999921	-0.0887963	0.697375	0.868807	-0.0685779	0.763786	0.99575	-0.0228157	0.920295	0.999982	0.163291	0.476167	0.940432	0.0417612	0.854714	0.927771
ABHD11	-0.00571271	0.97652	0.999938	0.0380148	0.844784	0.99952	-0.111387	0.567359	0.795854	-0.156491	0.423166	0.952188	0.0483089	0.803568	0.999982	0.0681844	0.725704	0.991491	0.118991	0.541399	0.72333
ABHD12	-0.00198261	0.969528	0.999938	-0.0577245	0.272	0.99952	-0.0919934	0.0856176	0.257511	-0.0758853	0.152294	0.807461	0.0193139	0.710183	0.999982	0.204942	0.000517798	0.0262545	0.00322234	0.950495	0.975546
ABHD12B	0.0719029	0.33481	0.999938	0.213487	0.00734916	0.684108	0.0160141	0.828387	0.932936	0.0403513	0.585889	0.980245	0.0386664	0.601543	0.999982	0.157735	0.0408485	0.388942	-0.538225	1.09977e-07	4.98567e-06
ABHD13	-0.00988813	0.925923	0.999938	-0.0355563	0.738401	0.99952	0.0175649	0.868845	0.949871	-0.0929979	0.385531	0.943548	0.00953038	0.928596	0.999982	-0.0856579	0.423599	0.922203	0.196926	0.073276	0.193703
ABHD14A	0.0187413	0.681183	0.999938	-0.0458921	0.318515	0.99952	-0.0312558	0.494546	0.744115	-0.110015	0.0221777	0.465299	0.0306941	0.502263	0.999982	0.0294343	0.519812	0.95394	0.108155	0.0242946	0.0865672
ABHD14B	0.0395719	0.573971	0.999938	-0.0530553	0.452146	0.99952	0.0128021	0.855258	0.944066	-0.0728386	0.304428	0.911673	0.129378	0.0744013	0.8192	-0.0148849	0.832056	0.998382	-0.0410409	0.559934	0.737654
ABHD15	0.0273212	0.779737	0.999938	0.224337	0.0287946	0.99952	0.112387	0.255919	0.52219	-0.0159201	0.870482	0.99575	-0.154931	0.121566	0.89852	0.0553051	0.572273	0.9685	-0.248548	0.0165114	0.0649024
ABHD2	0.0642535	0.216961	0.999938	-0.050225	0.331587	0.99952	0.131345	0.0158553	0.0773119	0.00922953	0.857072	0.99575	0.0729468	0.162854	0.929646	0.00879973	0.863657	0.998382	-0.236452	9.15023e-05	0.0011445
ABHD3	-0.0355081	0.541149	0.999938	0.0633071	0.279884	0.99952	-0.0636227	0.27755	0.547393	-0.0736788	0.210426	0.860926	-0.0400309	0.491327	0.999982	0.057323	0.326825	0.865276	0.0921493	0.1205	0.277876
ABHD4	0.0466998	0.511663	0.999938	0.0386311	0.586702	0.99952	0.114702	0.114616	0.313411	-0.0323706	0.648437	0.988534	0.00852853	0.904196	0.999982	-0.0396714	0.57673	0.969707	-0.136613	0.0628637	0.173522
ABHD5	-0.0286899	0.668615	0.999938	-0.0174011	0.794917	0.99952	-0.113747	0.0983735	0.283343	-0.0832708	0.220361	0.866929	0.0909056	0.182177	0.943223	0.0534728	0.427116	0.923085	0.0986357	0.149028	0.320595
ABHD6	-0.0188473	0.684949	0.999938	-0.0113886	0.806129	0.99952	-0.239135	2.24112e-05	0.000474249	-0.057338	0.223375	0.869177	0.0666834	0.158927	0.925477	0.136016	0.00664724	0.14249	0.123872	0.0123727	0.0521406
ABHD8	0.0518864	0.275658	0.999938	0.0394823	0.404416	0.99952	0.00175404	0.970241	0.989129	-0.113576	0.0221918	0.465299	0.0270907	0.565804	0.999982	-0.0676181	0.158853	0.69898	0.0608629	0.203018	0.396701
ABI1	0.0329715	0.49836	0.999938	-0.0105046	0.828499	0.99952	0.148252	0.00489831	0.0323407	-0.00461017	0.924228	0.99575	0.0397645	0.415166	0.999982	-0.0500011	0.30744	0.851116	-0.156006	0.003304	0.0190699
ABI2	0.026674	0.656715	0.999938	-0.0494011	0.412709	0.99952	0.109992	0.0755369	0.236915	0.0233465	0.697132	0.989531	-0.00297834	0.960341	0.999982	-0.0506596	0.401072	0.911055	-0.0571086	0.344776	0.561619
ABI3	-0.00600924	0.921665	0.999938	-0.00328283	0.957154	0.99952	0.0458266	0.455843	0.71553	0.0197043	0.747351	0.994901	-0.00430856	0.943788	0.999982	-0.0439783	0.474019	0.940432	-0.00802792	0.89549	0.948701
ABI3BP	-0.122603	0.326602	0.999938	-0.242776	0.0587166	0.99952	0.2665	0.0393626	0.151353	0.181911	0.150187	0.806563	-0.109413	0.380386	0.999982	0.00345455	0.977729	0.999278	0.0228944	0.853272	0.926913
ABL1	-0.0349353	0.663355	0.999938	-0.00572956	0.94298	0.99952	-0.0372014	0.643078	0.838742	-0.0262213	0.743676	0.994901	0.0256256	0.749289	0.999982	-0.00158408	0.984222	0.999278	0.0799636	0.323021	0.538448
ABL2	-0.0640607	0.634239	0.999938	-0.0446804	0.739715	0.99952	-0.0162077	0.90398	0.963546	0.0432919	0.747507	0.994901	-0.0721331	0.592381	0.999982	0.0463949	0.730133	0.991531	0.107321	0.427342	0.633967
ABLIM1	-0.0459896	0.399073	0.999938	-0.0437457	0.422155	0.99952	-0.0108095	0.841808	0.937513	-0.0318932	0.557192	0.974152	0.0624531	0.255014	0.981684	0.0244188	0.652636	0.980515	0.0454486	0.404563	0.61527
ABLIM2	0.0219109	0.931488	0.999938	-0.0842884	0.741113	0.99952	-0.121439	0.634485	0.833784	-0.0996451	0.696242	0.989531	0.0825639	0.746215	0.999982	0.00375366	0.988248	0.999751	0.197017	0.442241	0.645767
ABLIM3	0.0540115	0.326597	0.999938	0.0231651	0.671458	0.99952	0.172705	0.00374536	0.0262315	0.0610905	0.268485	0.896094	-0.036562	0.50438	0.999982	-0.0494338	0.368506	0.891954	-0.225093	0.000324704	0.00310453
ABO	-0.0861299	0.696641	0.999938	-0.113241	0.608655	0.99952	0.00205953	0.99255	0.99736	-0.00265758	0.990387	0.998779	-0.0540529	0.806536	0.999982	0.154399	0.486129	0.9443	0.0995751	0.652363	0.802557
ABP1	-0.0566329	0.495335	0.999938	0.0478718	0.563839	0.99952	-0.0272456	0.741976	0.892435	-0.0156339	0.850044	0.99575	-0.0452646	0.585126	0.999982	0.0271429	0.742912	0.993023	0.0697322	0.402304	0.613763
ABR	0.0457801	0.392489	0.999938	0.00299018	0.955124	0.99952	0.130961	0.019875	0.0916745	-0.0769009	0.15634	0.809391	0.0298396	0.575636	0.999982	-0.158193	0.00597362	0.133537	0.0253321	0.634332	0.790456
ABRA	0.0539155	0.505823	0.999938	0.0202493	0.801914	0.99952	-0.125653	0.128296	0.337725	-0.0397338	0.623171	0.986921	0.121535	0.140696	0.916185	0.0262534	0.745097	0.993023	-0.0565903	0.48515	0.680209
ABT1	-0.03262	0.654641	0.999938	-0.025186	0.729593	0.99952	0.018311	0.801462	0.922567	-0.108283	0.14548	0.800678	-0.0621917	0.396276	0.999982	0.194108	0.0124812	0.209245	0.0157973	0.82823	0.913622
ABTB1	0.00738045	0.865171	0.999938	0.0586932	0.184719	0.99952	-0.253294	3.98619e-06	0.000114446	-0.0826275	0.0663521	0.663631	0.0575402	0.193189	0.952438	0.0830597	0.0650375	0.490336	0.129117	0.00605791	0.0301371
ABTB2	-0.147199	0.0607781	0.999938	-0.0802485	0.294471	0.99952	-0.523115	2.71273e-07	1.29923e-05	-0.155289	0.0487784	0.597943	0.0619644	0.416119	0.999982	0.357348	6.94126e-05	0.00645506	0.486446	8.88113e-07	2.68089e-05
AC002351.1	-0.0713415	0.389206	0.999938	-0.00870588	0.915686	0.99952	-0.225082	0.0105905	0.0571308	-0.0349326	0.671517	0.98932	-0.184918	0.0320587	0.67155	0.116104	0.166252	0.708506	0.408798	3.61909e-05	0.00054465
AC002472.1	0.00334351	0.977482	0.999938	-0.101412	0.39544	0.99952	-0.0809008	0.496671	0.745362	0.154917	0.198553	0.852428	0.0114834	0.922778	0.999982	0.12159	0.309808	0.853941	-0.109053	0.361365	0.576549
AC002472.8	-0.00432461	0.961793	0.999938	0.00440965	0.961042	0.99952	0.0271921	0.763466	0.903284	0.128321	0.163565	0.815584	-0.0699572	0.441174	0.999982	0.0657714	0.468675	0.939252	-0.151481	0.102624	0.2479
AC002472.9	0.0311508	0.609477	0.999938	0.0716583	0.245266	0.99952	-0.0561689	0.359874	0.633483	-0.0761363	0.217809	0.864802	0.0139918	0.818143	0.999982	0.0247946	0.684016	0.984314	-0.00935153	0.877827	0.940127
AC002511.1	-0.0274162	0.788053	0.999938	0.0201189	0.843553	0.99952	-0.120117	0.245073	0.508792	0.165342	0.113869	0.769385	-0.150328	0.148818	0.92054	-0.028078	0.783071	0.997516	0.140438	0.176272	0.360186
AC002563.2	0.00696312	0.925764	0.999938	-0.0856162	0.258165	0.99952	0.307169	0.000340544	0.00409878	0.203365	0.0109944	0.363221	-0.138857	0.0723434	0.817599	-0.260155	0.00171106	0.0595368	-0.0329757	0.659634	0.80835
AC003999.1	0.120427	0.107844	0.999938	-0.0895062	0.2266	0.99952	-0.0419192	0.566661	0.795656	-0.0231524	0.75109	0.994901	0.0395866	0.588309	0.999982	-0.012506	0.863858	0.998382	0.00704746	0.923008	0.962989
AC004053.1	0.024609	0.600935	0.999938	-0.0613776	0.198419	0.99952	0.0429293	0.364253	0.637169	0.0210657	0.654095	0.988534	0.0593729	0.212987	0.965331	-0.0549762	0.247784	0.801403	-0.0317227	0.500939	0.691689
AC004080.12	-0.0245713	0.706527	0.999938	0.00148303	0.981843	0.99952	-0.0292816	0.653842	0.845137	-0.0720939	0.274476	0.898107	-0.0263624	0.686299	0.999982	0.00885393	0.891942	0.998382	0.141948	0.0373358	0.11956
AC004241.1	0.106671	0.39909	0.999938	0.20567	0.110676	0.99952	0.38952	0.00440814	0.0297772	-0.0448992	0.721037	0.992882	0.177093	0.166782	0.93324	-0.188875	0.141358	0.670715	-0.645233	2.35048e-05	0.00038933
AC004381.2	0.0491015	0.338157	0.999938	0.0986482	0.0610672	0.99952	0.240458	6.70082e-05	0.0011374	-0.0825288	0.113311	0.767856	-0.039788	0.436195	0.999982	-0.120416	0.0245041	0.300157	-0.145532	0.00780942	0.0366346
AC004409.1	-0.0814143	0.28939	0.999938	-0.0302906	0.690542	0.99952	-0.175793	0.0277947	0.117299	-0.0105629	0.889426	0.99575	0.114952	0.13903	0.916185	0.192821	0.0168072	0.248077	-0.00976943	0.897682	0.949641
AC004690.2	0.0180564	0.75328	0.999938	0.0560684	0.333235	0.99952	-0.161803	0.00872327	0.0496973	-0.0673514	0.247072	0.884303	0.0674021	0.246726	0.979207	-0.0148434	0.796044	0.998207	0.102347	0.0838211	0.21389
AC004790.2	-0.000437622	0.992994	0.999938	-0.027391	0.583764	0.99952	-0.0325478	0.515547	0.759603	-0.0228318	0.647579	0.988534	0.0282436	0.572183	0.999982	0.0638341	0.20768	0.764211	-0.00888703	0.858521	0.929665
AC004797.1	0.00855692	0.838219	0.999938	-0.0134123	0.749102	0.99952	-0.00932549	0.82393	0.930965	-0.0281632	0.503379	0.966711	0.0464096	0.273855	0.988091	0.0113	0.787516	0.997516	-0.0153837	0.713833	0.843887
AC004863.6	-0.0557316	0.595433	0.999938	0.146778	0.169036	0.99952	0.500915	5.86466e-05	0.00102461	-0.241889	0.0279786	0.504179	0.208972	0.0546695	0.768114	-0.252087	0.0225398	0.289943	-0.306993	0.00664074	0.0323381
AC004980.7	0.00166706	0.983588	0.999938	-0.0597793	0.463206	0.99952	-0.0347696	0.66848	0.852409	-0.0946707	0.249198	0.886124	-0.0504425	0.535268	0.999982	0.134501	0.106225	0.598614	0.103403	0.209351	0.405105
AC005014.1	-0.0936826	0.362962	0.999938	-0.0491458	0.631089	0.99952	0.00246949	0.980704	0.993159	0.0148736	0.884205	0.99575	0.056655	0.580171	0.999982	-0.0787533	0.443286	0.929987	0.147546	0.156944	0.33235
AC005041.9	-0.0368294	0.675975	0.999938	-0.0723423	0.414027	0.99952	-0.377762	0.000211074	0.00281523	-0.0177328	0.840292	0.99575	0.0183376	0.834927	0.999982	0.209823	0.0237405	0.296227	0.276452	0.00398416	0.0218581
AC005077.3	-0.0776793	0.434975	0.999938	-0.139331	0.167093	0.99952	-0.15424	0.127781	0.337011	-0.104243	0.297167	0.909519	0.0599577	0.545764	0.999982	0.0966324	0.333087	0.872283	0.318774	0.00326142	0.0188926
AC005152.2	0.163851	0.146748	0.999938	0.0146755	0.894343	0.99952	0.49777	0.000121902	0.00184123	0.0244652	0.824832	0.99575	0.0678566	0.540644	0.999982	-0.129718	0.246867	0.800927	-0.639	4.47116e-06	0.00010167
AC005277.1	-0.015084	0.79379	0.999938	-0.00841566	0.883995	0.99952	-0.181972	0.00386193	0.0268868	-0.112276	0.0605235	0.640824	0.0585893	0.314668	0.999982	0.113774	0.0574	0.463592	0.145225	0.0175943	0.0680729
AC005301.1	0.025749	0.674705	0.999938	-0.0232866	0.704176	0.99952	0.0928556	0.138297	0.355125	-0.0826591	0.185016	0.842863	-0.0392398	0.523424	0.999982	-0.0920927	0.141422	0.670715	0.118475	0.0620657	0.171986
AC005358.1	0.0620692	0.465019	0.999938	0.0238927	0.777518	0.99952	-0.0850875	0.318859	0.59201	-3.70112e-05	0.99965	0.999892	0.0122619	0.884634	0.999982	-0.0915717	0.28414	0.833138	0.0784432	0.357384	0.572178
AC005393.1	0.0294761	0.46464	0.999938	-0.0370349	0.359739	0.99952	0.0938908	0.0261428	0.11227	-0.0199519	0.619593	0.986648	-0.0301617	0.454433	0.999982	-0.0242674	0.546458	0.962314	-0.0121116	0.762778	0.875695
AC005488.13	-0.00947446	0.886495	0.999938	0.0629766	0.347021	0.99952	-0.172471	0.0146255	0.0726997	-0.0259292	0.696451	0.989531	0.128813	0.0612547	0.792946	-0.0727427	0.27882	0.828667	0.0887621	0.18888	0.378088
AC005512.1	-0.0403497	0.615405	0.999938	-0.0678802	0.400245	0.99952	-0.146464	0.0767648	0.239679	-0.0350659	0.66221	0.98932	0.094997	0.242317	0.977834	0.0274967	0.731732	0.9919	0.167122	0.0453977	0.13766
AC005551.1	0.212041	0.127602	0.999938	0.0869374	0.523978	0.99952	0.178261	0.197152	0.446029	-0.0500999	0.712693	0.991137	0.438181	0.00325167	0.311059	-0.432806	0.00358635	0.096967	-0.432595	0.00360009	0.0202272
AC005829.1	-0.00735557	0.90254	0.999938	-0.0611067	0.313999	0.99952	0.088463	0.149416	0.374633	-0.0555964	0.358777	0.934117	0.0675709	0.266636	0.985003	-0.0963674	0.11773	0.623146	0.0643192	0.28977	0.502488
AC005840.2	-0.0287508	0.760666	0.999938	0.0450436	0.633672	0.99952	-0.113435	0.23577	0.496687	0.0442514	0.639626	0.987682	-0.130161	0.17561	0.939351	0.158118	0.102852	0.590517	0.0248879	0.791978	0.892368
AC005921.3	0.0263773	0.685512	0.999938	-0.0642699	0.327755	0.99952	0.0530345	0.417893	0.683656	0.0139064	0.830737	0.99575	-0.0297899	0.647576	0.999982	-0.0292348	0.653685	0.980515	0.0298476	0.646943	0.798922
AC005962.2	0.105012	0.214401	0.999938	-0.0711236	0.39639	0.99952	-0.036859	0.658568	0.847459	-0.023154	0.781071	0.99575	-0.0759714	0.365487	0.999982	0.0554187	0.507503	0.947788	0.0466536	0.576405	0.749807
AC006014.8	-0.0383028	0.473388	0.999938	-0.0963301	0.0791497	0.99952	0.050446	0.346871	0.620925	-0.0380627	0.476136	0.964318	-0.0348258	0.514087	0.999982	0.119307	0.0323296	0.35028	0.0377476	0.479757	0.67576
AC006273.1	0.268622	0.00280251	0.999938	0.179959	0.0355849	0.99952	0.862438	9.93282e-11	2.20222e-08	0.136362	0.104662	0.750512	0.0387024	0.636779	0.999982	-0.398181	4.72433e-05	0.00479577	-1.08801	7.19331e-13	4.03175e-10
AC006276.1	-0.0297919	0.740528	0.999938	-0.0756071	0.403527	0.99952	-0.196167	0.0369674	0.144378	0.144674	0.116559	0.770984	0.164167	0.0769798	0.8192	-0.0520205	0.564	0.966514	0.0447178	0.619636	0.779734
AC006517.3	-0.0903565	0.103565	0.999938	-0.0195856	0.717216	0.99952	-0.0472672	0.38513	0.655787	-0.00330288	0.951233	0.99739	0.0799555	0.14741	0.919948	0.0575822	0.291831	0.837555	0.0229515	0.67141	0.815875
AC007276.5	-0.0152516	0.723147	0.999938	-0.0792097	0.0746811	0.99952	0.0165692	0.700407	0.870466	-0.124722	0.00718331	0.311531	0.015714	0.715135	0.999982	0.0153144	0.722057	0.991399	0.171487	0.000467488	0.00412895
AC007364.1	0.127774	0.0725095	0.999938	-0.103634	0.140808	0.99952	-0.0602437	0.384951	0.655686	0.103047	0.142975	0.799569	-0.00175848	0.97961	0.999982	-0.108556	0.123679	0.637071	0.0433502	0.530324	0.714842
AC007405.8	-0.00591443	0.881089	0.999938	0.0131897	0.738915	0.99952	0.102492	0.0148334	0.0734378	-0.08182	0.0469728	0.59002	-0.0388939	0.32988	0.999982	0.052557	0.191437	0.742853	-0.0417055	0.296815	0.510132
AC007510.1	-0.076119	0.232671	0.999938	0.0172106	0.784361	0.99952	-0.0260417	0.679137	0.857939	0.0266571	0.672017	0.98932	-0.0496754	0.432208	0.999982	0.0777812	0.222921	0.779321	0.030141	0.632316	0.788892
AC007601.1	0.108678	0.104662	0.999938	0.0595181	0.365163	0.99952	0.261069	0.000446765	0.00500271	-0.0339916	0.602977	0.983267	0.00908159	0.889196	0.999982	-0.102422	0.12509	0.639928	-0.302053	8.70426e-05	0.00110156
AC007688.2	0.0652868	0.213017	0.999938	0.0804635	0.127863	0.99952	0.230638	0.000133614	0.0019689	0.0236425	0.64748	0.988534	-0.0177872	0.730591	0.999982	-0.0342986	0.508097	0.947906	-0.348044	4.05855e-07	1.38888e-05
AC007743.1	-0.00560257	0.915774	0.999938	0.000502337	0.992433	0.999791	-0.0571745	0.286064	0.557107	0.00380376	0.942755	0.99739	0.0175887	0.74013	0.999982	-0.0118366	0.823264	0.998382	0.0526452	0.325109	0.540723
AC007952.2	-0.00566208	0.939684	0.999938	-0.118255	0.123074	0.99952	0.0383926	0.608843	0.819031	0.0669041	0.375113	0.940412	-0.0199549	0.789857	0.999982	-0.0267533	0.721031	0.991347	0.0652594	0.386781	0.600155
AC008026.2	0.274582	0.0523031	0.999938	-0.0600083	0.659801	0.99952	0.0349879	0.797187	0.92075	-0.235005	0.093425	0.732745	-0.0453739	0.739042	0.999982	0.0682185	0.616988	0.97837	-0.0374316	0.783384	0.887359
AC008073.1	0.0703439	0.134515	0.999938	0.0128486	0.779833	0.99952	0.0793879	0.0931997	0.273222	-0.0139619	0.761347	0.99575	-0.0338566	0.46349	0.999982	0.00532204	0.90776	0.998382	-0.120213	0.0140133	0.057512
AC008073.2	0.0199764	0.71278	0.999938	-0.0603874	0.2711	0.99952	0.0636907	0.246399	0.510318	-0.045679	0.402656	0.946152	0.0285718	0.599056	0.999982	0.000568989	0.991622	0.999751	-0.00684901	0.89944	0.95045
AC008074.2	0.00837133	0.806269	0.999938	-0.0385395	0.264712	0.99952	0.0276036	0.421515	0.686682	-0.0325986	0.343743	0.927374	0.023882	0.486066	0.999982	-0.0375718	0.276597	0.827576	0.0487164	0.161688	0.339289
AC008132.4	-0.0502401	0.579337	0.999938	-0.0660307	0.467268	0.99952	-0.0504173	0.578007	0.802485	0.0440837	0.626417	0.987013	-0.0725931	0.424708	0.999982	0.00879473	0.922457	0.998382	0.186381	0.0476482	0.142608
AC008429.1	0.0843582	0.329975	0.999938	0.168641	0.0581537	0.99952	-0.122276	0.162293	0.394193	-0.0567911	0.509695	0.966941	-0.0231774	0.787099	0.999982	0.0601522	0.485205	0.944274	-0.110935	0.203297	0.397019
AC008449.1	-0.120255	0.280602	0.999938	-0.000952904	0.993096	0.999846	-0.0556112	0.61449	0.821999	0.016463	0.881189	0.99575	-0.149239	0.183313	0.943659	-0.0156835	0.886774	0.998382	0.325237	0.0063273	0.0311602
AC008537.3	0.00766381	0.897336	0.999938	-0.077826	0.197671	0.99952	0.000971215	0.986952	0.994916	0.0347465	0.559862	0.9744	-0.0422617	0.478961	0.999982	-0.0135847	0.819158	0.998382	0.0902644	0.137383	0.303381
AC008687.3	0.0712154	0.381141	0.999938	-0.046873	0.562583	0.99952	-0.193017	0.0233703	0.103914	0.0828025	0.309861	0.914043	0.0946875	0.247041	0.979207	0.0523184	0.518453	0.953671	-0.0611799	0.450894	0.652933
AC008735.3	-0.00281723	0.952671	0.999938	0.069529	0.151566	0.99952	-0.0345832	0.468646	0.724804	0.032987	0.489207	0.965593	0.145002	0.0049441	0.359757	-0.0737605	0.129167	0.648429	-0.13644	0.0076478	0.0361194
AC008806.1	-0.0677152	0.39971	0.999938	0.0140049	0.860771	0.99952	0.0433774	0.587971	0.807946	0.00574063	0.942671	0.99739	-0.0650721	0.418104	0.999982	0.0386212	0.629326	0.980087	0.031019	0.69802	0.834458
AC008875.1	-0.0275142	0.650261	0.999938	0.0507064	0.405743	0.99952	0.0179505	0.767107	0.904907	-0.0224753	0.710917	0.990813	0.0591153	0.333621	0.999982	-0.0063829	0.916064	0.998382	-0.0714186	0.244819	0.449956
AC008969.2	-0.0087244	0.899075	0.999938	-0.0577162	0.404731	0.99952	-0.00290767	0.966279	0.987273	-0.0145311	0.832745	0.99575	-0.030344	0.659708	0.999982	-0.0596874	0.389108	0.904056	0.1738	0.0172515	0.0671096
AC009086.2	-0.0363951	0.711336	0.999938	-0.118335	0.23503	0.99952	-0.044135	0.653817	0.845137	0.0309452	0.752935	0.994901	-0.0212294	0.828941	0.999982	0.0318997	0.74559	0.993023	0.157127	0.118743	0.275231
AC009093.1	-0.0250568	0.740328	0.999938	0.0397028	0.600107	0.99952	0.0419246	0.579986	0.804004	-0.014889	0.843768	0.99575	-0.0319716	0.672602	0.999982	0.0535912	0.480185	0.942505	-0.0633384	0.404994	0.615699
AC009107.3	0.0494139	0.331858	0.999938	-0.0285457	0.572624	0.99952	-0.0686071	0.181689	0.424165	0.0634553	0.215532	0.864228	-0.0839173	0.105363	0.875116	0.0686977	0.181133	0.729454	-0.000517339	0.991815	0.996406
AC009123.1	-0.0588845	0.498887	0.999938	-0.0396793	0.647776	0.99952	-0.05318	0.541029	0.778189	-0.0583514	0.502745	0.966711	0.215686	0.0188241	0.587492	-0.0623845	0.473973	0.940432	0.0567728	0.514268	0.702238
AC009139.1	0.0191747	0.81812	0.999938	-0.0303387	0.716189	0.99952	-0.00506498	0.951538	0.981644	0.077311	0.357757	0.93358	-0.0651942	0.436894	0.999982	-0.132565	0.120772	0.631518	0.136495	0.110658	0.26134
AC009163.1	-0.029771	0.789677	0.999938	0.186303	0.104107	0.99952	0.072479	0.5176	0.761224	-0.00444453	0.968214	0.99739	-0.120317	0.286343	0.996559	-0.140039	0.216485	0.771858	0.0357482	0.748833	0.86689
AC009171.1	0.062088	0.0916302	0.999938	-0.0173316	0.628512	0.99952	0.0402126	0.266559	0.534459	-0.0554802	0.129524	0.784788	0.0268562	0.454938	0.999982	-0.0177206	0.620862	0.978636	-0.0387402	0.284033	0.496065
AC009236.1	0.0191363	0.736099	0.999938	-0.0866318	0.13552	0.99952	-0.000438354	0.993833	0.997778	0.0221888	0.696073	0.989531	0.00839294	0.882379	0.999982	0.0211734	0.709296	0.989107	0.0161578	0.775903	0.883958
AC009365.1	0.0850183	0.0899753	0.999938	-0.0215465	0.658614	0.99952	0.376041	3.95127e-08	2.71329e-06	0.0671654	0.175697	0.831901	-0.0670985	0.176111	0.939351	-0.131365	0.0115871	0.201354	-0.308347	1.11529e-06	3.24388e-05
AC009509.1	0.0117078	0.908089	0.999938	-0.0364558	0.719551	0.99952	-0.0522161	0.607552	0.818304	-0.090485	0.376046	0.941287	0.02729	0.787976	0.999982	0.00210915	0.983405	0.999278	0.138025	0.181441	0.367848
AC009532.1	0.00721819	0.90769	0.999938	0.0153696	0.805082	0.99952	0.0400381	0.521816	0.764333	-0.161639	0.0146947	0.400188	-0.0748614	0.235856	0.97652	-0.012044	0.846626	0.998382	0.185837	0.00585154	0.02927
AC010087.3	0.143964	0.0818656	0.999938	0.0536876	0.505068	0.99952	0.289639	0.00122768	0.0111275	0.173707	0.0382957	0.556972	0.10145	0.213064	0.965334	-0.138481	0.0934546	0.570009	-0.624057	3.46646e-08	1.96414e-06
AC010203.2	-0.0280859	0.663584	0.999938	-0.0347858	0.590455	0.99952	-0.111024	0.094235	0.274985	0.0106476	0.868805	0.99575	0.013239	0.837303	0.999982	0.0233666	0.717279	0.991175	0.126555	0.0584883	0.164778
AC010325.3	0.00984094	0.91359	0.999938	-0.0354474	0.696317	0.99952	-0.0501673	0.581285	0.804343	0.0339757	0.7083	0.990651	-0.0224466	0.804612	0.999982	0.0180553	0.842239	0.998382	0.0460721	0.61234	0.774564
AC010332.1	0.0354958	0.726385	0.999938	-0.0510738	0.615077	0.99952	-0.0342351	0.735711	0.888946	0.138805	0.178701	0.835204	-0.110853	0.279647	0.99049	0.140762	0.172877	0.718749	-0.118985	0.246725	0.452114
AC010336.2	0.038639	0.633165	0.999938	-0.00514188	0.949241	0.99952	0.0666891	0.412222	0.67825	-0.0254905	0.75255	0.994901	-0.035214	0.66346	0.999982	-0.065445	0.42088	0.922203	0.0257886	0.749758	0.867467
AC010422.1	0.0251564	0.738237	0.999938	0.0120806	0.872388	0.99952	0.063166	0.404229	0.671267	-0.0159773	0.831798	0.99575	-0.0379237	0.614919	0.999982	0.130913	0.0909785	0.563287	-0.177504	0.0250815	0.0886702
AC010442.2	0.0756653	0.140865	0.999938	-0.00360423	0.942814	0.99952	0.144723	0.00754027	0.044818	-0.0305071	0.545235	0.973719	-0.06323	0.215453	0.967072	-0.0432156	0.393267	0.907493	-0.0799229	0.120767	0.278335
AC010606.4	-0.0120757	0.868797	0.999938	-0.0108299	0.882222	0.99952	-0.128704	0.0875396	0.261246	0.0772299	0.296065	0.90939	-0.031413	0.667913	0.999982	0.0472514	0.51971	0.95394	0.058455	0.426811	0.633687
AC010624.2	-0.019288	0.658809	0.999938	-0.0314883	0.472463	0.99952	0.216922	3.5804e-05	0.000689418	-0.032368	0.460314	0.961135	-0.0180187	0.679895	0.999982	-0.111251	0.0162946	0.244126	-0.00458769	0.916198	0.959364
AC010645.1	-0.0103481	0.858374	0.999938	-0.115486	0.0551931	0.99952	0.0539198	0.356532	0.630061	0.0579866	0.322077	0.917856	-0.0266514	0.646423	0.999982	0.0107335	0.853161	0.998382	0.0297614	0.608654	0.772098
AC010896.1	0.0244191	0.672371	0.999938	-0.0405641	0.483772	0.99952	0.0861886	0.143568	0.363929	0.0545716	0.348105	0.929083	-0.0136699	0.812627	0.999982	0.0308068	0.594073	0.974501	-0.141875	0.0200158	0.0749257
AC010974.2	-0.0707504	0.464603	0.999938	-0.0417062	0.665284	0.99952	-0.0814202	0.400858	0.66814	0.0132122	0.890801	0.99575	0.09081	0.349614	0.999982	0.108108	0.267251	0.818648	-0.0183696	0.848645	0.924425
AC010980.2	0.255899	0.00405066	0.999938	0.153897	0.0684298	0.99952	0.549601	4.16026e-07	1.84744e-05	0.199409	0.020827	0.452736	0.0696031	0.397126	0.999982	-0.215255	0.013358	0.2171	-1.01323	3.21375e-12	1.36014e-09
AC010982.1	-0.0852728	0.461247	0.999938	-0.0626076	0.58758	0.99952	-0.0122852	0.915002	0.967684	-0.162228	0.166969	0.821777	0.00154938	0.989259	0.999982	0.126899	0.27607	0.827571	0.193902	0.101311	0.245558
AC011346.1	0.0153586	0.890099	0.999938	-0.0770193	0.490392	0.99952	-0.0389379	0.726377	0.884638	0.0524205	0.637897	0.987629	0.0766684	0.492351	0.999982	-0.0199406	0.85764	0.998382	-0.00857039	0.93853	0.970251
AC011427.1	0.1416	0.196152	0.999938	0.0774673	0.474181	0.99952	0.332637	0.00454497	0.0304754	-0.154509	0.159739	0.811553	0.0808147	0.455502	0.999982	-0.0504971	0.63983	0.980515	-0.427566	0.000488921	0.00428902
AC011443.1	-0.00388079	0.971557	0.999938	0.00163874	0.987987	0.999565	-0.0748285	0.493852	0.743836	0.0151828	0.889081	0.99575	-0.111432	0.311047	0.999982	0.0121489	0.911136	0.998382	0.161137	0.147431	0.318288
AC011472.2	0.0901879	0.217058	0.999938	0.206521	0.00770513	0.700829	-0.283479	0.000527666	0.00566687	-0.188988	0.0136856	0.395112	-0.07227	0.31991	0.999982	-0.0228474	0.750985	0.99387	0.270823	0.000830018	0.0065364
AC011479.2	0.0564915	0.16987	0.999938	0.013612	0.736225	0.99952	0.110994	0.010283	0.0560484	-0.00699227	0.862505	0.99575	0.0217157	0.591657	0.999982	-0.0731717	0.0791254	0.532588	-0.122812	0.005093	0.0263257
AC011498.2	0.188687	0.235952	0.999938	0.10419	0.508604	0.99952	0.438195	0.00929801	0.0519177	-0.0191658	0.902802	0.99575	-0.003139	0.98404	0.999982	-0.216451	0.175886	0.722387	-0.492364	0.00403554	0.0220647
AC011498.3	0.0132992	0.857168	0.999938	-0.167705	0.0306032	0.99952	0.0072177	0.922169	0.970822	-0.151074	0.0494557	0.600988	0.149971	0.0510133	0.759121	-0.0192716	0.794316	0.997798	0.167463	0.030822	0.103512
AC011500.2	-0.113078	0.327338	0.999938	-0.0759103	0.508549	0.99952	0.259812	0.0304327	0.125495	0.308119	0.0116865	0.367761	-0.183789	0.117018	0.89128	-0.150342	0.196113	0.749324	-0.044844	0.69529	0.83303
AC011511.1	-0.0114464	0.836224	0.999938	-0.021203	0.70207	0.99952	-0.136709	0.0196327	0.0907454	-0.0425005	0.445272	0.957058	0.00300348	0.956723	0.999982	0.0213036	0.70073	0.987524	0.187421	0.00217456	0.0137726
AC011530.1	-0.0308438	0.633186	0.999938	-0.0493743	0.446533	0.99952	-0.099685	0.13105	0.342369	0.0769264	0.239531	0.879814	0.020568	0.749982	0.999982	0.0166418	0.796463	0.998207	0.0657004	0.31329	0.527269
AC012100.1	-0.00643476	0.912234	0.999938	-0.039112	0.504789	0.99952	-0.0274023	0.639517	0.836211	-0.00506472	0.930864	0.996627	0.0464332	0.429321	0.999982	0.0509169	0.386732	0.902636	-0.0194487	0.739285	0.861053
AC012435.1	-0.0583272	0.491042	0.999938	-0.136836	0.113667	0.99952	-0.0697808	0.410981	0.677095	0.0312032	0.711614	0.990813	0.225206	0.0123471	0.523627	-0.0542365	0.521669	0.954706	0.0627475	0.459131	0.660386
AC012621.2	0.0249856	0.734332	0.999938	-0.00308277	0.966562	0.99952	-0.0802112	0.281137	0.551631	-0.00693265	0.924898	0.99575	0.010426	0.887278	0.999982	-0.0147223	0.841386	0.998382	0.0694075	0.349595	0.566084
AC012652.1	0.0401021	0.46022	0.999938	-0.00694912	0.897621	0.99952	-0.0147001	0.785605	0.914812	-0.0411411	0.448812	0.957545	0.111174	0.0480728	0.744328	0.0219505	0.684882	0.984314	-0.110515	0.0493108	0.146116
AC013271.3	0.0377217	0.447868	0.999938	-0.0534679	0.284845	0.99952	0.187356	0.000775266	0.00768889	0.0293959	0.553297	0.974041	-0.080029	0.11445	0.883086	-0.211539	0.000218456	0.0144484	0.0904923	0.0762695	0.1996
AC013283.1	0.0501712	0.503561	0.999938	-0.0413809	0.580599	0.99952	0.320671	0.000210946	0.00281523	0.0208275	0.780446	0.99575	0.0427426	0.56829	0.999982	-0.0921029	0.224387	0.780796	-0.300993	0.000418166	0.00378521
AC013356.1	0.0503248	0.476058	0.999938	-0.00184961	0.978994	0.99952	0.0480042	0.496433	0.745362	0.100614	0.160502	0.812373	-0.0497136	0.481378	0.999982	-0.0321086	0.648318	0.980515	-0.115407	0.109631	0.259742
AC013356.3	0.0466292	0.54307	0.999938	-0.0739481	0.337541	0.99952	0.0840006	0.27727	0.54705	-0.0146042	0.84842	0.99575	-0.0358364	0.639688	0.999982	-0.0586589	0.445224	0.930969	0.0522717	0.495801	0.687754
AC013400.2	0.0647772	0.281703	0.999938	-0.0115716	0.845753	0.99952	0.0322717	0.58842	0.808337	-0.0990783	0.104905	0.750911	-0.117216	0.057587	0.781956	0.126119	0.042172	0.394076	0.00467555	0.937327	0.969478
AC013402.2	-0.121165	0.0751064	0.999938	-0.111179	0.100743	0.99952	-0.470164	1.57788e-07	8.2854e-06	-0.138379	0.0440337	0.581124	0.123376	0.070263	0.811729	0.25083	0.000744775	0.0338709	0.466582	1.79711e-07	7.40922e-06
AC013553.1	-0.114347	0.435098	0.999938	0.0135135	0.926054	0.99952	0.436296	0.00569642	0.0361433	0.332019	0.0299298	0.515642	-0.107336	0.463446	0.999982	-0.239315	0.109446	0.60493	-0.320874	0.0353367	0.114933
AC013553.2	0.0058403	0.915153	0.999938	-0.0819345	0.143704	0.99952	0.0352235	0.522217	0.764597	0.0421608	0.444519	0.957003	-0.0456768	0.407958	0.999982	0.00441927	0.935743	0.998382	0.0398676	0.469401	0.669069
AC015871.2	0.0133631	0.836593	0.999938	0.0275859	0.670712	0.99952	0.0411442	0.526925	0.767533	0.00401196	0.950605	0.99739	-0.0691385	0.291247	0.997806	-0.0426101	0.512433	0.950233	0.0256206	0.692857	0.831076
AC015936.3	0.105465	0.0706389	0.999938	0.0723106	0.207168	0.99952	0.394863	2.18171e-07	1.0944e-05	-0.0873736	0.130252	0.785204	-0.0504109	0.375223	0.999982	-0.0973317	0.0936584	0.570422	-0.337609	2.67273e-06	6.60634e-05
AC016525.1	0.00076433	0.99002	0.999938	0.114198	0.0708429	0.99952	-0.0488001	0.42753	0.691976	0.0149079	0.807378	0.99575	-0.0543593	0.377534	0.999982	0.017565	0.773962	0.996862	-0.0443578	0.470292	0.669779
AC016629.3	0.00657947	0.903956	0.999938	-0.0571989	0.299466	0.99952	-0.0130393	0.811081	0.926457	-0.113314	0.0461374	0.586137	0.0618894	0.262465	0.98356	0.0399538	0.466093	0.938522	0.0750047	0.17699	0.361001
AC016683.6	0.0165108	0.942218	0.999938	-0.0906225	0.691213	0.99952	-0.141424	0.536282	0.774772	-0.118692	0.603314	0.983267	0.194886	0.395736	0.999982	0.0195307	0.931675	0.998382	0.119739	0.600142	0.766316
AC016747.3	0.0411314	0.437477	0.999938	-0.0608325	0.254236	0.99952	0.144739	0.0102985	0.0560775	0.0119395	0.820679	0.99575	0.00644296	0.902609	0.999982	-0.0569251	0.285234	0.834065	-0.0865888	0.109243	0.259059
AC016757.1	-0.0260143	0.695697	0.999938	-0.0380458	0.56799	0.99952	-0.0423296	0.525555	0.766664	-0.102253	0.132536	0.787051	-0.0435822	0.51348	0.999982	0.0733565	0.275189	0.827082	0.178783	0.011774	0.0502614
AC017096.1	-0.0295586	0.796457	0.999938	0.176641	0.131905	0.99952	-0.373003	0.00300367	0.0223591	0.101156	0.380838	0.942916	-0.0406107	0.723216	0.999982	0.212638	0.0725534	0.514749	-0.0473285	0.67993	0.822235
AC017099.3	0.0296637	0.699651	0.999938	0.0244717	0.750165	0.99952	-0.0998361	0.20103	0.451088	0.00329896	0.965726	0.99739	0.0526055	0.495279	0.999982	-0.00138044	0.985654	0.999278	-0.00891698	0.907548	0.954689
AC018682.6	0.0670435	0.401667	0.999938	0.0707461	0.376563	0.99952	-0.02218	0.780058	0.912032	-0.0439822	0.580649	0.979915	-0.0697277	0.383364	0.999982	-0.0736621	0.357532	0.888144	0.0717425	0.369987	0.584473
AC018755.8	0.00994797	0.923659	0.999938	-0.0499442	0.631224	0.99952	-0.0309803	0.765566	0.904427	-0.0417802	0.687811	0.98932	0.0378889	0.715478	0.999982	0.11494	0.274083	0.826034	-0.0401034	0.699682	0.835445
AC018865.8	-0.0383417	0.897027	0.999938	0.037784	0.898516	0.99952	-0.0722839	0.807324	0.925394	-0.0504009	0.86493	0.99575	0.15629	0.598796	0.999982	-0.106913	0.718508	0.991336	0.0738233	0.803309	0.899515
AC019171.4	-0.0335012	0.395036	0.999938	-0.0462732	0.243197	0.99952	0.019997	0.609976	0.819598	-0.0600977	0.13318	0.787051	-0.0417945	0.290622	0.997806	-0.00816716	0.834602	0.998382	0.169754	0.000186701	0.00200404
AC020663.1	-0.029203	0.630214	0.999938	-0.0324858	0.592482	0.99952	-0.0389067	0.522029	0.764536	-0.0464422	0.445544	0.957058	0.111871	0.0737342	0.818652	-0.0916076	0.138909	0.666429	0.126685	0.0447066	0.136202
AC021054.1	0.0881354	0.363822	0.999938	0.112905	0.247214	0.99952	0.110834	0.255757	0.522125	0.00119402	0.9901	0.998779	-0.137489	0.161503	0.926357	-0.0715389	0.459771	0.936887	-0.104103	0.285023	0.496915
AC021148.2	0.0459746	0.336294	0.999938	-0.0488396	0.307631	0.99952	0.0363166	0.445925	0.706976	-0.00326489	0.945043	0.99739	0.0674088	0.163038	0.929957	-0.0320598	0.500461	0.946086	-0.0656014	0.17417	0.35737
AC021534.2	-0.0116603	0.855693	0.999938	-0.0732523	0.259339	0.99952	-0.152707	0.0238982	0.105402	-0.154861	0.02217	0.465299	0.0500529	0.437698	0.999982	0.110962	0.092729	0.567931	0.231334	0.0012376	0.00894884
AC021850.1	0.0373079	0.773026	0.999938	-0.00998689	0.938411	0.99952	0.0981395	0.450308	0.710908	-0.000665594	0.995891	0.999433	0.0945779	0.466732	0.999982	-0.0721135	0.578076	0.969707	-0.147371	0.260394	0.467525
AC021860.1	-0.0136017	0.775887	0.999938	0.0776742	0.112911	0.99952	-0.054263	0.261864	0.529136	-0.0732986	0.133601	0.787051	0.00457199	0.92371	0.999982	-0.0665368	0.171596	0.716636	0.125354	0.0137441	0.056575
AC022075.1	0.0146845	0.833939	0.999938	-0.0279923	0.689764	0.99952	0.0492143	0.484287	0.737003	-0.0610132	0.38715	0.943548	-0.0471163	0.502929	0.999982	0.0663786	0.347456	0.882168	0.00582133	0.933738	0.967902
AC022098.1	-0.000855623	0.9899	0.999938	-0.144216	0.0410679	0.99952	-0.0545225	0.422938	0.687642	0.0118506	0.860865	0.99575	0.0184781	0.784722	0.999982	0.011409	0.865997	0.998382	0.157746	0.0266222	0.0927106
AC022098.3	0.107533	0.211876	0.999938	0.00854286	0.919726	0.99952	0.0278125	0.743083	0.893285	-0.0272895	0.747738	0.994901	-0.0033404	0.968564	0.999982	-0.0295346	0.727825	0.991491	-0.0837975	0.327612	0.543782
AC022100.1	0.00577652	0.954313	0.999938	-0.0358251	0.72269	0.99952	-0.0907155	0.372182	0.645088	0.0144419	0.886124	0.99575	0.0188976	0.851374	0.999982	0.107632	0.291272	0.837241	-0.0203215	0.84033	0.919715
AC022311.1	-0.0551273	0.354628	0.999938	-0.065977	0.269726	0.99952	-0.192131	0.0030218	0.0224529	-0.062008	0.298901	0.910754	0.0513253	0.388242	0.999982	-0.013497	0.819244	0.998382	0.337292	5.34573e-06	0.000117188
AC022498.2	-0.0620187	0.584999	0.999938	-0.102725	0.368243	0.99952	-0.123914	0.279547	0.549763	0.0956188	0.401777	0.946152	0.104858	0.358545	0.999982	-0.119929	0.294941	0.839139	0.208064	0.0753497	0.197773
AC022596.6	-0.00627715	0.950673	0.999938	-0.138588	0.180017	0.99952	0.230639	0.0304212	0.125472	0.029793	0.769243	0.99575	0.00847506	0.933438	0.999982	-0.172594	0.0982399	0.581255	0.04842	0.634008	0.790243
AC022748.1	0.0266217	0.749003	0.999938	0.0571712	0.493641	0.99952	-0.0405625	0.62638	0.82907	-0.010639	0.898166	0.99575	-0.107815	0.202125	0.958419	0.067641	0.418892	0.921403	0.00753031	0.927817	0.965368
AC023024.1	0.0582454	0.810712	0.999938	-0.0045304	0.985128	0.99952	0.00716238	0.97649	0.991704	0.0299671	0.901886	0.99575	-0.0658481	0.786602	0.999982	0.0943428	0.698334	0.987432	-0.119446	0.623963	0.783182
AC023055.2	-0.0031166	0.970645	0.999938	0.00140392	0.986774	0.99952	0.243335	0.00767172	0.0453265	0.000184489	0.998262	0.999892	-0.143341	0.0998295	0.865392	0.0209834	0.804433	0.998207	-0.119503	0.166536	0.346749
AC023510.2	-0.011971	0.846817	0.999938	-0.116322	0.0695725	0.99952	0.177225	0.00789949	0.0462843	-0.0640512	0.306346	0.911673	0.0721453	0.250588	0.981083	-0.0133268	0.829736	0.998382	-0.0437202	0.482537	0.677971
AC023830.2	-0.0936224	0.235345	0.999938	0.0966347	0.221047	0.99952	-0.0231298	0.766311	0.904709	-0.119482	0.133299	0.787051	0.0514999	0.509648	0.999982	0.0117346	0.880067	0.998382	0.0763417	0.330895	0.547287
AC024270.1	0.0740142	0.0829886	0.999938	-0.0110121	0.790306	0.99952	0.131382	0.00368338	0.0258672	-0.026144	0.52922	0.971169	0.00712669	0.863309	0.999982	-0.093496	0.0313467	0.34468	-0.0820069	0.0563865	0.160646
AC024560.3	-0.0196552	0.731308	0.999938	-0.0726924	0.210894	0.99952	-0.123477	0.0388448	0.149956	-0.0607052	0.293796	0.908958	0.0765731	0.188296	0.94849	0.0803849	0.16799	0.709807	0.119445	0.0451002	0.137067
AC024575.2	0.0853016	0.0952681	0.999938	-0.00524134	0.915983	0.99952	0.49862	2.7144e-10	4.81122e-08	0.0667348	0.187035	0.844652	-0.108011	0.037665	0.697236	-0.123542	0.0189009	0.263794	-0.41396	9.97668e-09	7.10984e-07
AC024575.3	0.0281958	0.626764	0.999938	-0.0302003	0.602595	0.99952	0.0414155	0.476283	0.730438	0.00730608	0.8995	0.99575	0.0199682	0.730242	0.999982	0.0239283	0.679631	0.983643	-0.0906987	0.125898	0.286254
AC024940.3	-0.0820851	0.384059	0.999938	0.0208519	0.823742	0.99952	0.151621	0.114319	0.313053	-0.0243892	0.7945	0.99575	-0.0573011	0.541829	0.999982	-0.155648	0.105477	0.596758	0.14692	0.125416	0.285558
AC025627.16	0.0270716	0.732514	0.999938	-0.209904	0.0128967	0.868349	0.152222	0.0633948	0.210956	0.0486746	0.539949	0.972615	0.0254924	0.747536	0.999982	-0.115568	0.152654	0.689704	0.0719447	0.367155	0.581848
AC025647.1	0.037642	0.542167	0.999938	-0.0402056	0.515238	0.99952	0.109834	0.0835054	0.25303	-0.0389704	0.52812	0.971169	-0.0107398	0.861455	0.999982	0.137813	0.0326787	0.351705	-0.195515	0.00365357	0.0204501
AC026369.2	0.00851331	0.884877	0.999938	-0.0841719	0.160619	0.99952	0.211819	0.0012565	0.0113194	0.0206931	0.725165	0.992882	-0.00422384	0.942723	0.999982	-0.0798986	0.182083	0.729913	-0.0728338	0.222436	0.422038
AC027323.1	0.0207286	0.652239	0.999938	0.0307365	0.505043	0.99952	-0.00549184	0.904777	0.963751	-0.0110693	0.809544	0.99575	-0.0443521	0.338477	0.999982	-0.0387858	0.401531	0.911102	0.0481398	0.299639	0.513457
AC034193.5	0.0103398	0.889378	0.999938	-0.0266545	0.720228	0.99952	0.00128468	0.986209	0.994525	-0.0488131	0.51319	0.968208	-0.0180152	0.808593	0.999982	-0.0500107	0.503001	0.946787	0.131798	0.0854886	0.216971
AC034199.2	-0.0249687	0.903295	0.999938	-0.0863321	0.674919	0.99952	-0.223343	0.28277	0.553231	-0.0644419	0.754043	0.994901	0.0512967	0.802979	0.999982	0.257643	0.217078	0.771908	0.0900452	0.661839	0.809508
AC034236.3	-0.0514913	0.556299	0.999938	0.137982	0.122673	0.99952	0.1274	0.152634	0.379716	-0.118058	0.183763	0.84051	0.000423697	0.996123	0.999982	-0.0615718	0.482391	0.943242	-0.0347141	0.691059	0.829697
AC044839.2	0.141653	0.0813082	0.999938	0.0143273	0.855663	0.99952	0.657954	9.47428e-09	9.06409e-07	0.109458	0.172677	0.827782	-0.0095437	0.903542	0.999982	-0.241394	0.00481551	0.118043	-0.672548	6.28666e-09	4.88288e-07
AC055839.1	-0.0692758	0.545522	0.999938	0.037328	0.743983	0.99952	0.108988	0.344238	0.618401	0.0444706	0.697353	0.989531	-0.0181914	0.87344	0.999982	-0.050583	0.658382	0.980515	-0.0527746	0.644639	0.797264
AC058791.2	0.0290855	0.495037	0.999938	-0.0349789	0.412877	0.99952	0.0660531	0.128469	0.337923	-0.0383128	0.370431	0.938149	0.00822019	0.846419	0.999982	0.0656426	0.13075	0.651733	-0.0958363	0.0313661	0.104796
AC062028.1	-0.0988798	0.261704	0.999938	-0.114381	0.196083	0.99952	-0.0709561	0.417681	0.683485	0.0442496	0.611805	0.9845	0.078874	0.3684	0.999982	0.139242	0.118459	0.624982	0.0218005	0.802176	0.899121
AC063965.2	0.0413173	0.461575	0.999938	0.141466	0.0169407	0.917868	-0.00156456	0.977634	0.991935	-0.0664996	0.240088	0.879814	-0.0234129	0.675372	0.999982	-0.0448177	0.424956	0.922849	-0.0465512	0.407506	0.617212
AC063977.1	-0.0134108	0.847263	0.999938	-0.0513755	0.462902	0.99952	-0.0630341	0.369093	0.641759	0.029971	0.667338	0.98932	-0.00111163	0.987257	0.999982	0.0400071	0.566725	0.966514	0.0588682	0.40108	0.612715
AC066593.1	0.0473072	0.408856	0.999938	0.0281034	0.622106	0.99952	-0.104363	0.0757767	0.237488	-0.0563276	0.326812	0.921223	0.151474	0.0126032	0.524176	-0.0362648	0.525461	0.955375	-0.0299524	0.599502	0.765979
AC068020.3	0.061927	0.295524	0.999938	0.00325977	0.955591	0.99952	0.132625	0.0309102	0.126858	-0.0339089	0.563728	0.9744	0.0189979	0.745781	0.999982	0.0247158	0.673411	0.983541	-0.207695	0.00144511	0.0100766
AC068057.2	0.0670389	0.442583	0.999938	-0.118603	0.179753	0.99952	-0.126506	0.153473	0.381027	0.171071	0.0575965	0.628381	-0.0383397	0.65927	0.999982	-0.0162277	0.851715	0.998382	0.0615366	0.480507	0.676208
AC068181.1	-0.0637855	0.4541	0.999938	0.106215	0.217129	0.99952	-0.00522221	0.950849	0.981644	-0.00830118	0.92195	0.99575	-0.130554	0.13224	0.912595	-0.0947787	0.269258	0.821038	0.196398	0.0275499	0.0953328
AC068353.1	0.0164602	0.824726	0.999938	0.0510254	0.494232	0.99952	-0.226332	0.00504322	0.0330133	-0.225857	0.00512252	0.261868	0.191435	0.0153831	0.554259	-0.0426328	0.567334	0.966516	0.235761	0.00369313	0.0206103
AC068385.1	-0.0202245	0.75331	0.999938	-0.126609	0.0578188	0.99952	-0.0318592	0.621071	0.825498	0.0546409	0.398813	0.946152	0.0696968	0.283995	0.993582	-0.0939316	0.15257	0.689623	0.148187	0.0283614	0.0974419
AC068491.1	-0.025902	0.678147	0.999938	-0.219355	0.00154977	0.369042	0.271761	0.000177286	0.00246801	-0.0300083	0.630877	0.987301	0.0253344	0.684794	0.999982	-0.00887182	0.886793	0.998382	-0.0130779	0.833819	0.916656
AC068580.3	-0.00719578	0.898541	0.999938	0.0244977	0.664785	0.99952	-0.324067	4.95914e-06	0.000137859	-0.0359802	0.525422	0.971169	0.0919875	0.11225	0.881111	0.25401	0.000123152	0.00942412	-0.00335004	0.952659	0.976745
AC068658.1	0.0370844	0.792802	0.999938	0.404158	0.00782992	0.70907	-0.354858	0.0177186	0.0842192	-0.0536226	0.704299	0.989689	0.316892	0.0322546	0.673459	-0.0639968	0.650789	0.980515	-0.285687	0.0515729	0.150679
AC068989.2	0.0487058	0.512327	0.999938	0.0354717	0.632527	0.99952	0.0100571	0.891926	0.959177	0.0297186	0.688495	0.98932	0.0253246	0.732517	0.999982	0.0283241	0.702354	0.987554	-0.17765	0.0229612	0.0831459
AC069029.1	0.0779334	0.352581	0.999938	-0.0686261	0.412103	0.99952	0.115204	0.173773	0.412276	0.178153	0.0401726	0.563666	-0.0983917	0.242979	0.977834	-0.0142177	0.86418	0.998382	-0.190097	0.029459	0.100167
AC069146.2	0.0351069	0.68789	0.999938	-0.10348	0.242228	0.99952	0.0559086	0.523388	0.765259	-0.0929397	0.292278	0.908301	-0.000376721	0.996555	0.999982	0.0171676	0.844067	0.998382	0.0885901	0.314954	0.529181
AC069154.2	-0.0178201	0.798303	0.999938	-0.103055	0.147865	0.99952	-0.110445	0.122079	0.3273	0.0180007	0.796306	0.99575	0.0094489	0.892165	0.999982	0.0152769	0.826562	0.998382	0.188505	0.0114289	0.0491433
AC069234.1	0.0746798	0.205937	0.999938	0.0283728	0.626008	0.99952	0.163538	0.00879664	0.0499552	0.0511275	0.382413	0.943548	-0.0233274	0.688416	0.999982	-0.135067	0.0271041	0.315423	-0.159446	0.0103926	0.0457099
AC069525.1	-0.00919349	0.862272	0.999938	-0.0227997	0.667523	0.99952	-0.00256869	0.961329	0.985342	-0.0453054	0.395959	0.945777	0.0387051	0.467449	0.999982	0.021608	0.683877	0.984314	0.0195328	0.712734	0.843213
AC073043.2	0.0225185	0.756555	0.999938	-0.0281703	0.698314	0.99952	0.0166651	0.818459	0.928603	-0.0551463	0.449959	0.957892	0.0169811	0.815083	0.999982	0.101803	0.168919	0.711099	-0.0747293	0.308282	0.522829
AC073135.1	-0.144539	0.0281796	0.999938	-0.0190511	0.761187	0.99952	-0.20118	0.0033559	0.0241769	-0.00432526	0.94494	0.99739	0.00753859	0.904199	0.999982	0.157763	0.0175626	0.254494	0.203721	0.00303438	0.0178516
AC073343.8	0.00431649	0.949904	0.999938	0.000500798	0.994184	0.999921	-0.0676468	0.329539	0.603613	-0.0596331	0.389023	0.943548	0.0269497	0.695314	0.999982	0.0705515	0.309605	0.853701	0.0248488	0.717945	0.846769
AC073346.1	0.0164347	0.791784	0.999938	-0.0325247	0.602111	0.99952	0.169206	0.0110356	0.0588241	0.0131146	0.833107	0.99575	6.57931e-05	0.999156	0.999982	-0.0488461	0.435226	0.926209	-0.117551	0.0679571	0.184005
AC073548.1	-0.00157145	0.980996	0.999938	0.0148031	0.822542	0.99952	0.0324154	0.624025	0.827061	-0.11738	0.0844971	0.716981	0.063499	0.340303	0.999982	0.0215162	0.744578	0.993023	-0.0133412	0.839802	0.919623
AC073869.20	0.0732392	0.524895	0.999938	0.0192734	0.866608	0.99952	-0.155978	0.181899	0.424465	-0.0395904	0.730312	0.993232	-0.0076622	0.946747	0.999982	0.134463	0.247629	0.801403	-0.023776	0.835871	0.917596
AC074286.1	-0.018735	0.726196	0.999938	0.00902331	0.865934	0.99952	-0.0352735	0.511035	0.756232	0.00815179	0.878771	0.99575	-0.0106885	0.841515	0.999982	0.0931305	0.0906536	0.563287	-0.045698	0.395921	0.607519
AC078802.1	0.0793726	0.158812	0.999938	0.0346171	0.532112	0.99952	0.0394548	0.476929	0.730901	-0.0186611	0.735541	0.99327	-0.0815112	0.148324	0.92054	0.0229389	0.678183	0.983541	-0.0762624	0.17512	0.358468
AC078847.1	-0.0366922	0.547852	0.999938	0.0195956	0.747598	0.99952	0.0575745	0.348255	0.622257	-0.0548724	0.370952	0.938149	-0.0266313	0.662141	0.999982	-0.0547831	0.371718	0.893658	0.0957919	0.124352	0.283885
AC078937.4	0.22472	0.00615813	0.999938	0.180678	0.0238404	0.98265	0.455543	2.52312e-06	7.92795e-05	0.292223	0.000659271	0.114652	0.05708	0.454044	0.999982	-0.189817	0.0181737	0.258218	-1.02052	5.5549e-13	3.49083e-10
AC079061.1	-0.0499363	0.493389	0.999938	-0.0406113	0.576891	0.99952	0.104289	0.159081	0.389678	-0.0558867	0.443903	0.956918	-0.0260381	0.720048	0.999982	0.0111766	0.877607	0.998382	0.0569269	0.435571	0.640572
AC079341.1	-0.000188834	0.998382	0.999938	0.163683	0.0880257	0.99952	-0.150205	0.115808	0.315755	0.00945473	0.919116	0.99575	0.0508871	0.585796	0.999982	0.0590779	0.527397	0.957077	-0.132793	0.162155	0.34012
AC079776.2	0.0489372	0.432748	0.999938	-0.0178686	0.77333	0.99952	0.137268	0.0345447	0.137344	0.0476425	0.444871	0.957058	0.0562309	0.368324	0.999982	-0.0906897	0.152049	0.688171	-0.181651	0.00668643	0.0324966
AC079953.2	0.0343835	0.721583	0.999938	-0.0113892	0.905931	0.99952	-0.129547	0.186719	0.431152	-0.0347651	0.718631	0.992882	0.0245689	0.798886	0.999982	0.136531	0.16488	0.707342	-0.0198777	0.836644	0.918008
AC084018.1	-0.0106856	0.865175	0.999938	-0.0548725	0.386787	0.99952	-0.0402769	0.523797	0.765666	-0.0587454	0.354699	0.932413	-0.0577967	0.36239	0.999982	-0.0250412	0.691096	0.985591	0.247289	0.000542854	0.00466931
AC084125.1	0.00536569	0.907966	0.999938	-0.045198	0.33473	0.99952	-0.202595	0.000175564	0.00245278	-0.101343	0.0369059	0.55201	0.054963	0.242892	0.977834	0.0347083	0.457088	0.935542	0.254001	9.8966e-06	0.000194168
AC084209.1	0.0757647	0.521687	0.999938	-0.223377	0.0669398	0.99952	0.146422	0.220788	0.477735	0.100937	0.394838	0.94514	-0.186721	0.121871	0.899291	0.0666154	0.572817	0.968518	0.0202793	0.863298	0.932106
AC084851.1	0.00430334	0.981837	0.999938	-0.263002	0.172301	0.99952	0.103043	0.586793	0.807139	0.290964	0.132658	0.787051	-0.106944	0.572801	0.999982	-0.00301144	0.987289	0.999348	-0.0255174	0.892633	0.947165
AC087309.1	-0.0734853	0.328184	0.999938	0.171614	0.0283006	0.99952	0.0634455	0.397394	0.665255	0.0391773	0.599614	0.982861	-0.0748471	0.319476	0.999982	-0.0394389	0.597193	0.975856	-0.0864901	0.251567	0.457752
AC087392.3	-0.0140006	0.785526	0.999938	0.0800243	0.128561	0.99952	0.0300498	0.560245	0.792027	-0.108525	0.0430865	0.577215	-0.0257631	0.617183	0.999982	0.0166061	0.746946	0.993023	0.0215412	0.67576	0.818952
AC087645.1	0.0179923	0.909102	0.999938	0.0255179	0.871382	0.99952	-0.211717	0.186945	0.431577	0.0732048	0.642961	0.988534	0.00251971	0.987241	0.999982	0.108286	0.49402	0.94542	-0.0159303	0.919479	0.961484
AC087742.2	-0.0541072	0.267186	0.999938	-0.0633499	0.195952	0.99952	-0.080918	0.10212	0.290424	-0.077888	0.114905	0.770181	0.0605857	0.215522	0.967072	0.0503851	0.300692	0.845066	0.165177	0.00194581	0.0126101
AC090099.4	-0.0782866	0.186705	0.999938	0.0111703	0.847935	0.99952	-0.0646121	0.27312	0.542264	0.0560113	0.340635	0.926749	-0.0079619	0.891266	0.999982	0.0485867	0.407391	0.915108	0.0350302	0.548941	0.728712
AC090360.1	-0.0873024	0.077526	0.999938	-0.0105011	0.826492	0.99952	-0.289696	2.27843e-06	7.24021e-05	-0.218551	0.000104573	0.0619877	-0.00732834	0.878388	0.999982	0.336826	2.01867e-07	0.000119609	0.276459	4.58792e-06	0.00010353
AC090844.1	-0.0491493	0.504375	0.999938	0.0290383	0.692386	0.99952	-0.0223421	0.760679	0.902311	-0.018913	0.796476	0.99575	0.12855	0.088712	0.84005	-0.0115871	0.874396	0.998382	-0.0556184	0.450529	0.652586
AC091152.2	-0.0264001	0.578183	0.999938	-0.0505688	0.290855	0.99952	-0.0143589	0.76181	0.902921	0.0384829	0.419284	0.950804	0.115377	0.0211156	0.612637	-0.0209113	0.659245	0.980515	-0.0416391	0.382709	0.597097
AC091565.3	-0.0172562	0.813685	0.999938	-0.0474433	0.518571	0.99952	-0.129121	0.0869657	0.259978	-0.0897982	0.226764	0.871903	0.0505533	0.491786	0.999982	0.00536866	0.94152	0.998382	0.227565	0.00432357	0.0232286
AC091878.1	-0.0263392	0.67331	0.999938	-0.0525899	0.402439	0.99952	-0.164659	0.0132849	0.0677909	-0.0985255	0.123182	0.779062	0.133588	0.0403255	0.708103	0.0250522	0.688363	0.985402	0.183378	0.00652445	0.0319641
AC092070.4	0.0378143	0.550277	0.999938	-0.0492965	0.437306	0.99952	-0.0984695	0.127481	0.336767	-0.00915762	0.884583	0.99575	0.0574127	0.366705	0.999982	0.148338	0.0255801	0.306496	-0.0866636	0.177513	0.361795
AC092070.5	-0.0167988	0.822886	0.999938	-0.0758306	0.317048	0.99952	-0.0957893	0.208991	0.461709	0.00426156	0.954696	0.99739	0.103558	0.175538	0.939351	-0.0325109	0.66532	0.980835	0.113032	0.140649	0.308491
AC092143.3	-0.0160992	0.711932	0.999938	-0.028863	0.509264	0.99952	-0.0855844	0.0582518	0.198535	-0.0757667	0.0911254	0.726908	0.0105956	0.807835	0.999982	0.0489653	0.266803	0.818648	0.146642	0.00227602	0.0142384
AC092324.1	0.115614	0.00978101	0.999938	0.0466494	0.269521	0.99952	0.340783	1.44264e-08	1.26234e-06	0.0689376	0.107696	0.756544	-0.0615785	0.148612	0.92054	-0.269062	8.41418e-07	0.000261089	-0.241461	4.42918e-06	0.000100995
AC092327.1	-0.0261997	0.730232	0.999938	-0.108061	0.162852	0.99952	0.043681	0.566206	0.795439	-0.00813038	0.914691	0.99575	0.13902	0.0762203	0.8192	-0.0470077	0.537229	0.960745	0.00667397	0.929927	0.966318
AC092329.2	-0.00873811	0.91003	0.999938	-0.0445633	0.565687	0.99952	-0.115249	0.1448	0.365979	0.0116411	0.880349	0.99575	-0.0590874	0.44744	0.999982	0.031197	0.687081	0.985376	0.184742	0.0235336	0.0846313
AC092384.2	0.029416	0.792972	0.999938	-0.00911181	0.935164	0.99952	-0.0253771	0.820844	0.929472	0.15437	0.176226	0.832175	-0.189578	0.0998133	0.865392	-0.0421566	0.70703	0.988291	0.0824071	0.464337	0.665451
AC092436.3	-0.0621461	0.323164	0.999938	-0.0728003	0.24886	0.99952	0.134337	0.0390572	0.150524	0.0323646	0.604256	0.983267	-0.211863	0.00208986	0.254938	0.0755875	0.231689	0.785805	0.104417	0.10286	0.248209
AC092490.2	-0.0306322	0.572292	0.999938	-0.0243337	0.653351	0.99952	0.0800087	0.147624	0.371397	-0.0275916	0.610793	0.9845	0.0735683	0.181629	0.94303	-0.00435468	0.935813	0.998382	-0.0667512	0.224046	0.42424
AC093063.1	-0.00840598	0.850898	0.999938	0.0422477	0.348978	0.99952	-0.00319929	0.942949	0.978184	-0.0345862	0.441897	0.956373	0.00725964	0.871027	0.999982	0.025906	0.56358	0.966514	-0.0292413	0.514867	0.702825
AC093283.3	0.0854327	0.615502	0.999938	-0.0103331	0.951438	0.99952	0.579329	0.00202583	0.0164667	0.262632	0.130598	0.78617	-0.0338572	0.841893	0.999982	-0.0061693	0.970994	0.998382	-0.877095	2.16646e-05	0.000364675
AC093310.1	0.0691039	0.239511	0.999938	-0.0317966	0.58417	0.99952	0.455663	2.85734e-08	2.10126e-06	0.0672095	0.25228	0.888589	-0.104402	0.080743	0.82242	-0.165479	0.00797405	0.160705	-0.290469	3.23373e-05	0.00050083
AC093726.2	0.0230231	0.779615	0.999938	-0.00224991	0.978167	0.99952	0.0209996	0.79852	0.92152	0.0280437	0.733323	0.993232	0.185721	0.0313645	0.670843	0.0193793	0.813751	0.998382	-0.274966	0.00241466	0.0149034
AC093734.11	0.0575553	0.365969	0.999938	-0.0285432	0.651854	0.99952	0.233079	0.00100182	0.00948376	0.00816467	0.897113	0.99575	0.0142577	0.821412	0.999982	-0.0234176	0.711069	0.989533	-0.261199	0.000317663	0.00305694
AC093838.4	0.0111082	0.866977	0.999938	-0.0328073	0.621587	0.99952	-0.0203372	0.759259	0.901649	0.0167194	0.801026	0.99575	-0.0144662	0.827359	0.999982	-0.0386995	0.560778	0.965909	0.0783325	0.243992	0.449029
AC093849.1	-0.00281273	0.964667	0.999938	-0.0407731	0.522523	0.99952	-0.0998621	0.124816	0.332319	-0.0747669	0.245534	0.883324	0.242771	0.000715114	0.145392	0.0486047	0.446685	0.931459	-0.0731796	0.255428	0.46186
AC094086.1	-0.0598841	0.632324	0.999938	-0.0435094	0.72783	0.99952	-0.196281	0.125011	0.332591	0.122727	0.330398	0.9217	0.0728499	0.560972	0.999982	0.122703	0.33049	0.869098	-0.0186544	0.881269	0.941224
AC096655.2	-0.0493656	0.603314	0.999938	-0.133656	0.166608	0.99952	-0.0832835	0.383073	0.654262	0.0115465	0.903008	0.99575	0.135708	0.16044	0.925477	-0.0165688	0.861206	0.998382	0.135591	0.160787	0.337831
AC097067.1	0.0301063	0.723303	0.999938	-0.076266	0.373076	0.99952	0.0653873	0.444086	0.705432	0.073816	0.388383	0.943548	-0.121813	0.159918	0.925477	-0.0163467	0.847421	0.998382	0.0449903	0.597329	0.764324
AC098591.2	0.0265014	0.770645	0.999938	0.00770533	0.932396	0.99952	0.207827	0.0294304	0.122433	0.027865	0.759221	0.99575	-0.075119	0.411448	0.999982	0.127978	0.167119	0.709206	-0.322859	0.00142144	0.00995871
AC098799.1	-0.0476561	0.549588	0.999938	0.0958796	0.233747	0.99952	-0.0751376	0.348055	0.622086	-0.0636251	0.425676	0.953139	0.0190409	0.810469	0.999982	-0.100995	0.210446	0.767373	0.172473	0.0377176	0.120374
AC099524.1	-0.0378872	0.707502	0.999938	-0.0695323	0.492542	0.99952	0.00667555	0.947216	0.980159	0.141713	0.16816	0.823838	0.017988	0.858454	0.999982	-0.0663257	0.512528	0.950233	0.0072437	0.942731	0.972316
AC099759.1	0.0398376	0.649162	0.999938	-0.0281748	0.747388	0.99952	0.184475	0.0430747	0.160952	0.202433	0.0276517	0.503018	-0.179752	0.0482478	0.744376	0.014977	0.863954	0.998382	-0.233819	0.012237	0.0517478
AC099797.1	-0.0742901	0.38911	0.999938	0.0636335	0.459796	0.99952	-0.360476	0.000262458	0.00332896	-0.113503	0.192625	0.847642	0.0174984	0.8381	0.999982	0.176426	0.0478569	0.419039	0.290643	0.00212676	0.0135332
AC100756.1	-0.000568889	0.993964	0.999938	0.0837066	0.271602	0.99952	-0.105227	0.169946	0.406269	-0.0441625	0.558392	0.974167	0.10611	0.166528	0.93324	0.0116882	0.876508	0.998382	-0.0515687	0.494917	0.687095
AC100775.1	0.0127492	0.850534	0.999938	-0.054431	0.423989	0.99952	0.10557	0.127551	0.336767	-0.022087	0.744261	0.994901	-0.0403528	0.552191	0.999982	0.0602156	0.377126	0.896679	-0.0617469	0.36531	0.580178
AC100793.2	0.0264255	0.594899	0.999938	-0.0169148	0.733139	0.99952	0.00593263	0.904713	0.963751	-0.0435414	0.383283	0.943548	0.0651715	0.196108	0.953971	-0.00104153	0.98323	0.999278	-0.0360504	0.469293	0.669069
AC100793.3	0.0474201	0.674763	0.999938	0.00888897	0.937195	0.99952	0.300649	0.0125414	0.0647457	-0.00594377	0.957979	0.99739	-0.107868	0.343413	0.999982	0.0121289	0.914384	0.998382	-0.255316	0.0310704	0.104127
AC100803.1	-0.218225	0.0482098	0.999938	-0.0107884	0.918992	0.99952	-1.41557	6.72672e-13	5.16662e-10	-0.395063	0.000921586	0.124914	0.641266	2.30312e-06	0.00704495	0.882784	1.02004e-08	1.3221e-05	0.515451	4.84431e-05	0.000688092
AC103540.1	-0.0119393	0.89565	0.999938	0.0361665	0.691566	0.99952	-0.0920629	0.316766	0.590056	0.118901	0.199029	0.852957	-0.0375095	0.68077	0.999982	-0.00830751	0.927278	0.998382	-0.00528048	0.953736	0.97754
AC103965.1	-0.0267441	0.878503	0.999938	-0.0767488	0.661437	0.99952	-0.0785317	0.654108	0.845323	0.0139094	0.93662	0.99739	0.0758491	0.665148	0.999982	-0.0462958	0.791398	0.997751	0.138482	0.431453	0.636681
AC104665.1	0.0384037	0.608388	0.999938	-0.0305096	0.683671	0.99952	-0.0443029	0.554817	0.788014	0.128301	0.0953955	0.736328	-0.144823	0.0617099	0.793723	0.0407384	0.586894	0.972013	0.0121167	0.871265	0.936537
AC104819.1	0.139786	0.0592771	0.999938	0.165828	0.0273352	0.99952	-0.0391581	0.584659	0.80626	-0.0414611	0.56291	0.9744	-0.107367	0.141549	0.916185	-0.00481384	0.946265	0.998382	-0.112837	0.123199	0.282059
AC105206.1	-0.00800709	0.891692	0.999938	-0.084431	0.159442	0.99952	0.070054	0.240126	0.502206	-0.0818861	0.171892	0.82665	0.0541954	0.360774	0.999982	-0.0465464	0.431479	0.925333	0.0964627	0.110075	0.260379
AC105337.1	0.00618529	0.928584	0.999938	-0.152055	0.0353732	0.99952	-0.0441383	0.524149	0.765802	0.101501	0.149958	0.806563	-0.025586	0.711191	0.999982	0.00421418	0.951306	0.998382	0.109857	0.120491	0.277876
AC105391.2	-0.0649383	0.595446	0.999938	0.117261	0.340793	0.99952	0.0262541	0.829623	0.933264	-0.025757	0.832799	0.99575	0.0501549	0.681392	0.999982	-0.00726268	0.952512	0.998382	-0.0957403	0.435287	0.6404
AC106037.2	0.0353573	0.477527	0.999938	-0.0229314	0.644047	0.99952	0.0337195	0.497962	0.746044	-0.0474337	0.342623	0.927092	0.00704161	0.88695	0.999982	0.0417332	0.402772	0.911173	-0.0476371	0.340595	0.556995
AC106739.1	0.0594225	0.553165	0.999938	0.0187729	0.850907	0.99952	-0.0372349	0.709586	0.875812	-0.164559	0.108539	0.758531	0.131293	0.196178	0.953971	-2.16718e-07	0.999998	0.999998	-0.0077357	0.938245	0.970009
AC106818.2	0.00873787	0.867755	0.999938	-0.0517134	0.329011	0.99952	0.138953	0.0130346	0.0667601	-0.0566852	0.285575	0.904946	-0.0823455	0.125535	0.905363	-0.017004	0.746108	0.993023	0.0599357	0.259497	0.466788
AC107212.1	-0.056137	0.615779	0.999938	-0.0553731	0.620567	0.99952	0.0973106	0.386782	0.65744	-0.00233557	0.983299	0.998069	-0.056075	0.616167	0.999982	0.057269	0.608715	0.977331	0.015311	0.890871	0.946472
AC107883.1	-0.100455	0.178717	0.999938	-0.0872849	0.240534	0.99952	0.0494895	0.501679	0.748799	-0.0314176	0.668874	0.98932	0.110162	0.141757	0.916185	-0.051569	0.484049	0.9436	0.11099	0.138915	0.305787
AC107983.3	0.0297283	0.716227	0.999938	-0.0676022	0.41108	0.99952	0.209226	0.0159312	0.0775906	0.043865	0.592297	0.981964	-0.109646	0.187299	0.948111	-0.10117	0.222521	0.778973	-0.00451215	0.955942	0.978931
AC108134.5	-0.108027	0.414133	0.999938	-0.115748	0.382048	0.99952	-0.0556885	0.672218	0.854143	-0.0310038	0.813543	0.99575	0.322553	0.0203054	0.600703	-0.0119492	0.927535	0.998382	-0.000159559	0.999031	0.999658
AC108938.1	-0.035616	0.648872	0.999938	0.0213163	0.784938	0.99952	0.280889	0.00127132	0.0114331	0.0620547	0.429567	0.95491	-0.127196	0.112382	0.881129	0.0598394	0.446016	0.931344	-0.26134	0.00239302	0.0147962
AC109486.1	0.050551	0.427652	0.999938	0.131264	0.046657	0.99952	-0.187014	0.0063243	0.0390454	-0.00534136	0.932776	0.997212	0.23837	0.000831823	0.156821	-0.0455837	0.47391	0.940432	-0.182327	0.00755712	0.0357644
AC110619.2	0.0333132	0.676603	0.999938	-0.0861006	0.285814	0.99952	-0.0347491	0.663553	0.850322	0.135252	0.0990885	0.74144	-0.0690036	0.39036	0.999982	-0.011045	0.889836	0.998382	0.0322337	0.686482	0.826351
AC110754.1	-0.0597973	0.512837	0.999938	-0.154238	0.099282	0.99952	-0.24636	0.0113467	0.060011	-0.144257	0.121884	0.778214	-0.0505415	0.579699	0.999982	0.265395	0.00690181	0.145902	0.389758	0.000216853	0.00225306
AC110760.2	-0.137848	0.300204	0.999938	-0.00496215	0.969921	0.99952	-0.0962289	0.46705	0.72411	-0.0709919	0.590663	0.981735	-0.070593	0.592739	0.999982	-0.0209134	0.873761	0.998382	0.401408	0.00499981	0.0259475
AC110814.1	-0.000362385	0.996979	0.999938	0.015531	0.871142	0.99952	-0.171894	0.081826	0.249913	-0.105186	0.277661	0.901115	0.0481657	0.61575	0.999982	0.333535	0.00169857	0.0592017	-0.119909	0.217514	0.415666
AC112641.2	0.0751881	0.340346	0.999938	0.0227455	0.771124	0.99952	0.176009	0.0317777	0.129344	0.039043	0.618131	0.986648	0.039275	0.616055	0.999982	0.091295	0.249025	0.802531	-0.443654	5.8403e-06	0.000126823
AC113191.1	-0.0144777	0.808506	0.999938	-0.110085	0.0744325	0.99952	0.0390296	0.515114	0.759306	-0.0100033	0.866972	0.99575	0.0421958	0.481941	0.999982	-0.0603694	0.316929	0.859011	0.113603	0.0661766	0.180338
AC114273.1	-0.0510433	0.660951	0.999938	0.0992482	0.396333	0.99952	-0.0450661	0.698455	0.86963	0.0204423	0.860336	0.99575	-0.0635785	0.58526	0.999982	-0.105247	0.368847	0.891954	0.145221	0.218361	0.416594
AC114947.2	0.031467	0.421579	0.999938	0.0281464	0.471635	0.99952	-0.0296112	0.449136	0.70982	-0.110638	0.0082156	0.326217	-0.024839	0.524788	0.999982	-0.0669573	0.0944626	0.572295	0.17231	0.000148321	0.0016774
AC115090.1	0.00640512	0.921521	0.999938	-0.0361052	0.579822	0.99952	-0.0307579	0.636889	0.834991	0.00323162	0.960354	0.99739	0.0115054	0.859567	0.999982	-0.0154286	0.812506	0.998382	0.0610043	0.352332	0.568169
AC116165.2	0.0199513	0.924668	0.999938	-0.0277113	0.895521	0.99952	0.344975	0.111233	0.307156	-0.0729458	0.729851	0.993232	0.0434674	0.836841	0.999982	-0.0897053	0.671277	0.982881	-0.218097	0.306477	0.520961
AC116334.1	0.0251423	0.649093	0.999938	0.0831932	0.140154	0.99952	-0.0127568	0.817131	0.928326	-0.0347896	0.529741	0.971169	-0.0135244	0.806353	0.999982	0.010492	0.849139	0.998382	-0.0577769	0.300051	0.513824
AC116655.15	0.113781	0.124576	0.999938	0.0757457	0.300116	0.99952	0.0287852	0.690989	0.865031	0.183438	0.0168492	0.425881	-0.273045	0.000806358	0.156283	0.0422928	0.559922	0.965909	-0.171024	0.024812	0.0878812
AC117392.3	0.0775779	0.603188	0.999938	-0.0601919	0.686382	0.99952	-0.145932	0.331511	0.605929	0.0512463	0.730906	0.993232	0.256978	0.0935314	0.85018	-0.0171048	0.908511	0.998382	-0.16261	0.280335	0.491723
AC117460.2	-0.0173446	0.846247	0.999938	0.0243343	0.78566	0.99952	-0.0289678	0.746217	0.89529	-0.110342	0.224216	0.869743	0.0748522	0.405849	0.999982	-0.0115099	0.89759	0.998382	0.0689479	0.443395	0.646724
AC120024.1	0.0141201	0.751338	0.999938	0.0856797	0.0633137	0.99952	-0.0528469	0.241795	0.504512	-0.0910418	0.0494529	0.600988	0.0060625	0.89169	0.999982	0.0059339	0.893973	0.998382	0.0320015	0.47453	0.67229
AC120045.5	-0.0996367	0.214063	0.999938	0.105157	0.190534	0.99952	-0.0380292	0.630727	0.831276	0.0602207	0.448142	0.957251	0.123558	0.126482	0.905415	0.0180252	0.81944	0.998382	-0.169328	0.0400499	0.125994
AC120114.2	-0.0302884	0.68991	0.999938	0.00281133	0.970411	0.99952	0.0178616	0.813794	0.927125	-0.172085	0.0305906	0.517725	-0.146869	0.0616617	0.793723	0.193553	0.0162272	0.243679	0.134957	0.0842758	0.214751
AC125232.1	-0.0301842	0.575879	0.999938	-0.0691899	0.205747	0.99952	-0.00562294	0.916744	0.968489	-0.0419698	0.438027	0.956254	0.000713852	0.98941	0.999982	-0.0291019	0.589558	0.972807	0.175247	0.00299433	0.017676
AC126544.1	-0.0357429	0.676644	0.999938	0.0031465	0.970662	0.99952	-0.125016	0.152523	0.379487	-0.117135	0.178997	0.835204	0.0579638	0.500078	0.999982	-0.039301	0.646671	0.980515	0.255997	0.00575825	0.028949
AC128683.1	-0.00757312	0.93213	0.999938	0.0230832	0.795306	0.99952	-0.0921052	0.3055	0.577491	-0.0190193	0.830702	0.99575	0.0119933	0.892724	0.999982	0.00347393	0.968835	0.998382	0.0800893	0.371668	0.58598
AC130416.1	0.0822219	0.390382	0.999938	-0.0949421	0.322498	0.99952	-0.0628934	0.50985	0.755072	-0.0143478	0.879983	0.99575	-0.0402296	0.672526	0.999982	-0.119865	0.214321	0.769943	0.250012	0.0135604	0.0559462
AC130416.2	0.0361561	0.80048	0.999938	-0.000994477	0.99445	0.999921	-0.112011	0.436224	0.698835	-0.0209812	0.883353	0.99575	0.0803169	0.575503	0.999982	-0.0519437	0.716734	0.991175	0.0694275	0.628075	0.786108
AC130454.1	-0.0458534	0.715932	0.999938	-0.157534	0.217788	0.99952	0.0463351	0.713087	0.877484	0.246109	0.0594467	0.637109	-0.0590773	0.639478	0.999982	0.207938	0.107674	0.60072	-0.23798	0.0677359	0.183526
AC130686.2	0.0127548	0.84334	0.999938	-0.136762	0.0422861	0.99952	0.0685647	0.29338	0.564792	0.0850568	0.19507	0.849901	-0.0269414	0.676785	0.999982	-0.0366952	0.570777	0.967999	0.0339505	0.599755	0.766058
AC131238.1	-0.0617045	0.397255	0.999938	-0.0365039	0.614822	0.99952	-0.256342	0.00146497	0.012808	-0.133288	0.0746902	0.692412	0.0936629	0.203017	0.958419	0.159204	0.0356151	0.36489	0.234919	0.00308198	0.0180662
AC132186.2	0.0160271	0.778024	0.999938	0.143448	0.0173258	0.921771	-0.174125	0.00482274	0.0319906	-0.23441	0.000327	0.0928949	-0.108566	0.0650853	0.796995	-0.10084	0.0851925	0.550895	0.458357	1.80712e-08	1.15311e-06
AC132812.1	-0.0261145	0.88413	0.999938	0.00102328	0.995443	0.999921	-0.0155573	0.930805	0.974653	0.0584175	0.744634	0.994901	-0.0394914	0.825617	0.999982	-0.0509936	0.776101	0.996862	0.0726543	0.685577	0.825687
AC133485.2	-0.0256247	0.731266	0.999938	-0.0966912	0.202004	0.99952	-0.103212	0.174207	0.412975	0.00207759	0.977759	0.99739	-0.00345467	0.963025	0.999982	-0.0173161	0.816354	0.998382	0.244108	0.00286805	0.0170472
AC134312.1	0.00956719	0.940184	0.999938	0.0493958	0.698866	0.99952	-0.0584094	0.647553	0.841572	-0.114359	0.373619	0.939568	-0.026323	0.836494	0.999982	0.0704163	0.581904	0.970813	0.0696521	0.585982	0.757375
AC134982.1	0.0710064	0.569224	0.999938	0.0134306	0.91399	0.99952	-0.0675805	0.587887	0.807926	0.215468	0.0924125	0.73164	-0.158869	0.208728	0.958617	-0.0912709	0.465352	0.938515	0.0177625	0.886423	0.944353
AC135050.2	-0.048478	0.516205	0.999938	-0.0125027	0.866495	0.99952	0.0306653	0.680538	0.858656	-0.207852	0.00923126	0.337039	0.0791992	0.29229	0.997806	0.165551	0.0336487	0.3573	-0.00661448	0.929116	0.966105
AC135178.1	0.029614	0.62415	0.999938	-0.0112587	0.851916	0.99952	-0.0826828	0.178315	0.419501	0.0556717	0.359955	0.934434	-0.0289911	0.631426	0.999982	-0.0298313	0.62162	0.978636	0.0674084	0.269556	0.478731
AC135457.2	0.0173753	0.870924	0.999938	-0.121906	0.260374	0.99952	-0.158139	0.147754	0.371588	0.0274242	0.797678	0.99575	0.266138	0.01879	0.587492	0.0779387	0.468386	0.939048	-0.108851	0.313649	0.527788
AC135457.3	0.0186314	0.802371	0.999938	0.198687	0.0123825	0.847259	0.172804	0.0272771	0.115916	-0.096732	0.201079	0.855237	-0.017892	0.810051	0.999982	-0.131973	0.0853775	0.55136	-0.143578	0.0626511	0.173105
AC135592.2	0.0316258	0.834097	0.999938	-0.0619309	0.682077	0.99952	0.150603	0.323217	0.596481	0.0747977	0.621061	0.986913	-0.0371436	0.80572	0.999982	-0.0719243	0.634469	0.980515	-0.0861046	0.569619	0.744767
AC135731.1	-0.00160569	0.990513	0.999938	-0.0269638	0.841794	0.99952	-0.0571988	0.672434	0.854306	0.16681	0.223765	0.869442	-0.111123	0.413766	0.999982	-0.0592256	0.66158	0.980515	0.0892255	0.51065	0.699509
AC135983.8	-0.0918358	0.311307	0.999938	-0.0851235	0.34729	0.99952	-0.0810061	0.370703	0.643479	-0.0392749	0.662295	0.98932	-0.0112089	0.900626	0.999982	-0.0721423	0.424548	0.922849	0.380452	0.000244003	0.00246704
AC135995.5	-0.0141846	0.856881	0.999938	-0.0303769	0.699678	0.99952	-0.160858	0.0493871	0.176951	-0.10162	0.203713	0.856404	0.0842691	0.289403	0.997806	-0.0527255	0.504442	0.947139	0.275362	0.00162403	0.0109991
AC136443.1	-0.0472667	0.64668	0.999938	-0.191371	0.0721101	0.99952	-0.0559834	0.587515	0.807789	-0.0314738	0.759916	0.99575	0.0960181	0.354977	0.999982	-0.0312022	0.761921	0.994907	0.261146	0.016824	0.0659163
AC136604.1	-0.0992888	0.213639	0.999938	-0.0132877	0.865747	0.99952	-0.141393	0.0812283	0.248813	0.0183454	0.815488	0.99575	0.0446135	0.571442	0.999982	0.0337098	0.668493	0.982288	0.157277	0.0541192	0.155834
AC136632.1	-0.0135381	0.791549	0.999938	0.104876	0.0490728	0.99952	-0.0961698	0.0694364	0.22454	-0.12679	0.0193266	0.444263	0.0117777	0.818114	0.999982	-0.0540762	0.296189	0.840843	0.17383	0.00212233	0.0135133
AC138028.2	0.0218987	0.691062	0.999938	0.102133	0.0725964	0.99952	-0.0690036	0.216942	0.472776	-0.0535676	0.334835	0.925005	-0.00149514	0.978318	0.999982	0.0606678	0.275997	0.827571	-0.0606526	0.276115	0.486891
AC138472.2	-0.0243634	0.688555	0.999938	-0.0700342	0.254814	0.99952	0.085366	0.167797	0.402799	0.0807959	0.190847	0.847126	0.0874822	0.157903	0.925477	-0.0675876	0.271357	0.823443	-0.0917155	0.13952	0.30687
AC138894.3	0.112676	0.16417	0.999938	0.242888	0.00488928	0.557109	0.0351053	0.658984	0.847582	0.139937	0.0872628	0.725483	-0.193537	0.0211123	0.612637	0.101882	0.206809	0.762726	-0.438984	8.56211e-06	0.000174593
AC138951.4	-0.00704933	0.937263	0.999938	-0.0503189	0.575435	0.99952	-0.0586441	0.514415	0.758636	0.0363328	0.685463	0.98932	0.016053	0.857786	0.999982	-0.0330874	0.712168	0.989809	0.0965753	0.286503	0.498718
AC139099.1	0.00957611	0.893009	0.999938	-0.071548	0.319795	0.99952	0.0335298	0.638392	0.835794	0.0653474	0.36273	0.934508	-0.0421228	0.555449	0.999982	0.071398	0.320791	0.860743	-0.0663434	0.355585	0.570692
AC139768.2	-0.0295873	0.720786	0.999938	0.17389	0.0437878	0.99952	-0.166582	0.0526589	0.185154	-0.0946851	0.258359	0.894017	-0.154642	0.0706005	0.812358	0.133138	0.116463	0.619746	0.138425	0.103333	0.24883
AC140481.7	0.0798951	0.414011	0.999938	-0.168635	0.0918727	0.99952	0.0229184	0.813587	0.927087	0.169003	0.0912053	0.726908	-0.122235	0.215502	0.967072	0.0693807	0.477366	0.940776	-0.0503505	0.605215	0.770139
AC141586.5	-0.0333501	0.766851	0.999938	-0.101677	0.369562	0.99952	-0.247701	0.0353227	0.139475	-0.114665	0.312654	0.915664	0.121973	0.283468	0.993241	0.0925554	0.413389	0.918554	0.282812	0.0176665	0.0682471
AC144830.1	-0.035249	0.729081	0.999938	-0.0289705	0.77582	0.99952	-0.0181316	0.858473	0.945962	-0.0747564	0.464532	0.96232	-0.194917	0.0642402	0.795245	0.0821285	0.42219	0.922203	0.269869	0.0128463	0.0537219
AC145098.2	-0.0506275	0.6942	0.999938	-0.0990489	0.443808	0.99952	0.0372144	0.77242	0.908024	0.151836	0.244189	0.882041	0.040968	0.75024	0.999982	0.00293612	0.98178	0.999278	-0.0833352	0.518655	0.705497
AC147055.1	0.0210487	0.84577	0.999938	0.207225	0.0644718	0.99952	-0.104699	0.337657	0.611683	0.123297	0.260556	0.894125	-0.214934	0.0557684	0.773528	-0.131879	0.229679	0.785341	0.099914	0.359797	0.574768
AC152006.2	-0.00854903	0.93683	0.999938	0.0972706	0.371102	0.99952	-0.0789235	0.466776	0.723965	0.0117095	0.913561	0.99575	0.0831694	0.443421	0.999982	-0.142001	0.19569	0.748609	0.0372909	0.729864	0.854702
AC174470.1	0.055429	0.242985	0.999938	0.0349728	0.457557	0.99952	0.151739	0.00312246	0.0229054	-0.0578641	0.223471	0.869209	-0.013711	0.769794	0.999982	-0.00984691	0.833465	0.998382	-0.160841	0.00191949	0.0124746
AC183087.2	-0.00176597	0.989946	0.999938	0.0791667	0.573382	0.99952	-0.00430053	0.975519	0.991585	-0.00943038	0.946351	0.99739	0.124669	0.377503	0.999982	0.0184866	0.895069	0.998382	-0.206909	0.148485	0.319825
AC217771.1	0.0526821	0.816852	0.999938	-0.0587629	0.796182	0.99952	-0.0599606	0.792127	0.918502	0.262315	0.254927	0.890911	-0.225708	0.325638	0.999982	0.0169357	0.940622	0.998382	0.0124161	0.956449	0.978985
AC217773.2	0.0399319	0.771259	0.999938	0.0252777	0.85391	0.99952	0.131334	0.343031	0.616873	-0.0354212	0.796457	0.99575	-0.0258098	0.850872	0.999982	-0.00377594	0.978049	0.999278	-0.131642	0.34192	0.558502
AC226150.1	-0.0184887	0.840816	0.999938	-0.0506755	0.582985	0.99952	-0.0679079	0.462989	0.72124	0.0704195	0.446798	0.957058	-0.0487679	0.597164	0.999982	-0.0187623	0.838495	0.998382	0.134124	0.15351	0.327119
AC233723.1	-0.00939464	0.894225	0.999938	-0.0250597	0.723135	0.99952	-0.218608	0.00448833	0.0301617	-0.1246	0.0870841	0.725178	0.0272818	0.699798	0.999982	0.107427	0.137204	0.663058	0.242849	0.00191159	0.0124427
ACAA1	0.0427816	0.544115	0.999938	-0.033483	0.634466	0.99952	0.0825131	0.246765	0.510618	-0.0878123	0.218538	0.865342	0.020523	0.770405	0.999982	0.104207	0.146727	0.679706	-0.128841	0.0759394	0.198893
ACAA2	0.0895613	0.380677	0.999938	0.00295902	0.97671	0.99952	0.18238	0.0812501	0.248813	0.0180472	0.858725	0.99575	0.0973928	0.341122	0.999982	0.0405954	0.68926	0.985483	-0.431041	0.0002355	0.00240937
ACACA	0.00642916	0.942206	0.999938	-0.0549563	0.537029	0.99952	0.138723	0.126753	0.335494	0.0196247	0.824941	0.99575	0.0521696	0.557718	0.999982	0.0388063	0.662288	0.980515	-0.200887	0.0309352	0.103741
ACACB	0.0048715	0.943903	0.999938	0.0430677	0.535479	0.99952	-0.0416449	0.548942	0.784289	-0.0167925	0.808452	0.99575	0.0278505	0.687951	0.999982	-0.120109	0.0920559	0.565814	0.102689	0.146677	0.317354
ACAD10	0.0463022	0.805025	0.999938	0.0458413	0.806925	0.99952	-0.0234999	0.900252	0.962764	-0.011962	0.949122	0.99739	-0.00153249	0.993477	0.999982	0.00669799	0.971497	0.998382	-0.0619075	0.741488	0.86244
ACAD11	0.00567923	0.944255	0.999938	-0.0148766	0.854715	0.99952	-0.111288	0.178671	0.419959	0.0343359	0.673033	0.98932	-0.0266149	0.743413	0.999982	0.0332513	0.682755	0.984151	0.0794276	0.332772	0.549182
ACAD8	0.0103615	0.827453	0.999938	-0.01063	0.82306	0.99952	0.00870077	0.854752	0.944066	-0.0438353	0.360367	0.934508	-0.0332873	0.485745	0.999982	0.0342223	0.473702	0.940432	0.0343777	0.471716	0.670766
ACAD9	0.0331311	0.494776	0.999938	-0.0266838	0.581774	0.99952	0.0670685	0.173095	0.411325	-0.0370833	0.445309	0.957058	0.00399005	0.93416	0.999982	0.0421496	0.38647	0.902636	-0.082714	0.0960757	0.236261
ACADL	0.118505	0.12161	0.999938	0.0831498	0.271464	0.99952	0.383662	2.35229e-05	0.000493743	0.232949	0.0042206	0.243807	-0.117989	0.123162	0.901035	-0.139943	0.0701014	0.507345	-0.56039	6.62178e-08	3.33307e-06
ACADM	-0.00765372	0.891734	0.999938	-0.0402746	0.476078	0.99952	-0.0314979	0.576533	0.801521	-0.082328	0.151701	0.807283	0.0752751	0.188448	0.94849	0.0436827	0.439982	0.928846	0.0426721	0.450509	0.652586
ACADS	0.0447051	0.557401	0.999938	0.162003	0.041067	0.99952	0.214516	0.00860295	0.049216	0.0662781	0.386385	0.943548	-0.0624032	0.414353	0.999982	-0.113949	0.142193	0.671511	-0.311199	0.000351361	0.00331357
ACADSB	-0.0273397	0.810847	0.999938	-0.10664	0.354515	0.99952	0.0784357	0.494142	0.74393	-0.0201342	0.860056	0.99575	-0.0238343	0.834701	0.999982	0.0187966	0.869261	0.998382	0.0806339	0.482238	0.677692
ACADVL	0.02193	0.732663	0.999938	-0.0138576	0.828985	0.99952	-0.0029987	0.962702	0.985853	-0.0297758	0.643132	0.988534	0.0621207	0.337252	0.999982	-0.0206778	0.747359	0.993023	-0.0169019	0.792247	0.892557
ACAN	-0.246718	0.136926	0.999938	-0.107235	0.510218	0.99952	-0.909578	6.96105e-06	0.000182151	-0.295461	0.0776529	0.701102	0.304712	0.069343	0.808856	0.65216	0.00042784	0.0232875	0.602045	0.000948357	0.00726257
ACAP1	0.0204991	0.746497	0.999938	0.0879065	0.173391	0.99952	0.0677635	0.290294	0.561527	-0.0393779	0.535791	0.972615	-0.033547	0.597449	0.999982	0.010837	0.864203	0.998382	-0.114158	0.0808098	0.207852
ACAP2	-0.0230028	0.7502	0.999938	0.0174722	0.808831	0.99952	-0.0868673	0.235543	0.49636	-0.0206193	0.775303	0.99575	0.026892	0.709845	0.999982	-0.0483981	0.504456	0.947139	0.134404	0.0717797	0.191013
ACAP3	0.033861	0.563175	0.999938	-0.0806428	0.175224	0.99952	0.181297	0.00436263	0.0295275	-0.0522434	0.374638	0.93995	0.0384899	0.511497	0.999982	-0.145252	0.0188301	0.263636	0.0243865	0.676637	0.819648
ACAT1	0.0442248	0.351003	0.999938	0.0068837	0.883571	0.99952	0.0534154	0.261889	0.529136	-0.016819	0.72078	0.992882	-0.0224958	0.632964	0.999982	0.0597453	0.210966	0.767507	-0.12509	0.0126446	0.053028
ACAT2	0.0623279	0.192493	0.999938	-0.0187199	0.690847	0.99952	0.103654	0.035203	0.139188	-0.0200872	0.669635	0.98932	0.0117877	0.802064	0.999982	0.017745	0.706131	0.988246	-0.156851	0.00245659	0.0150769
ACBD3	0.00528968	0.968339	0.999938	0.0813339	0.543199	0.99952	-0.0504043	0.705683	0.873855	-0.0934192	0.485502	0.964321	-0.0150535	0.910077	0.999982	0.0302586	0.820479	0.998382	0.0418964	0.753478	0.870072
ACBD4	0.0304073	0.70594	0.999938	0.0130289	0.871413	0.99952	0.0827361	0.309041	0.581622	0.00755426	0.925215	0.99575	-0.160346	0.0551372	0.769681	0.0824296	0.310799	0.854142	-0.0558334	0.489919	0.683572
ACBD5	-0.0319367	0.68795	0.999938	-0.125393	0.123274	0.99952	-0.150933	0.0663801	0.217677	-0.0431555	0.587827	0.980722	0.166321	0.044549	0.727838	0.0854606	0.28731	0.835227	0.0995043	0.217243	0.415454
ACBD6	-0.00413562	0.897096	0.999938	0.021765	0.498057	0.99952	0.0233169	0.468233	0.724751	-0.0295572	0.359399	0.934222	-0.00944111	0.76797	0.999982	-0.0181921	0.570628	0.967912	0.0161066	0.615337	0.776397
ACBD7	0.0456975	0.801718	0.999938	-0.145301	0.427293	0.99952	0.511712	0.00883967	0.050114	0.012325	0.945968	0.99739	0.25541	0.168451	0.935443	-0.0705699	0.698415	0.987432	-0.609341	0.002378	0.0147341
ACCN1	0.046768	0.331122	0.999938	0.0374604	0.434724	0.99952	0.142551	0.00577311	0.0364897	0.0770495	0.115092	0.770181	0.0127435	0.789307	0.999982	-0.0199573	0.675928	0.983541	-0.296745	1.46283e-06	4.05702e-05
ACCN2	0.00979798	0.856038	0.999938	0.0217215	0.68793	0.99952	-0.0103277	0.848352	0.940688	-0.0570309	0.296243	0.90939	0.0233386	0.666135	0.999982	-0.0452232	0.405583	0.914038	0.0575827	0.291698	0.504535
ACCN3	-0.053992	0.705303	0.999938	-0.0665843	0.641204	0.99952	-0.0612879	0.667856	0.852148	0.0243593	0.864367	0.99575	-0.046769	0.743139	0.999982	0.0466359	0.743842	0.993023	0.157548	0.275	0.485399
ACCN4	0.106119	0.0973071	0.999938	0.103872	0.104206	0.99952	0.271938	0.000172742	0.00242376	-0.150119	0.0223068	0.466328	-0.101701	0.111258	0.880007	-0.187754	0.00540472	0.125373	-0.0424381	0.497126	0.688716
ACCN5	0.0116811	0.876317	0.999938	0.00922603	0.902155	0.99952	-0.0591101	0.433729	0.697187	0.0152899	0.838598	0.99575	-0.0109016	0.884507	0.999982	-0.00786652	0.916512	0.998382	0.0416604	0.579937	0.752471
ACCS	0.0122793	0.883485	0.999938	-0.0891719	0.292616	0.99952	0.171871	0.0487891	0.175598	0.0225394	0.788034	0.99575	-0.0143377	0.864141	0.999982	-0.0342271	0.683356	0.984314	-0.0690301	0.413138	0.62265
ACCSL	0.0514051	0.647667	0.999938	-0.161936	0.157585	0.99952	-0.132869	0.243112	0.506156	0.140416	0.218109	0.865011	0.00921371	0.934581	0.999982	0.0957727	0.397	0.90937	-0.00203377	0.985543	0.99311
ACD	0.00831978	0.831512	0.999938	0.0131744	0.736363	0.99952	-0.0410899	0.298511	0.570976	-0.0559487	0.160733	0.812547	-0.00189687	0.961294	0.999982	-0.0101156	0.795921	0.998207	0.0874385	0.0328954	0.10874
ACE	-0.0869167	0.28118	0.999938	0.0730708	0.363275	0.99952	-0.0136123	0.864411	0.948482	0.0547384	0.494239	0.966706	-0.0606368	0.449396	0.999982	0.0911324	0.259055	0.812394	-0.0577998	0.470653	0.670041
ACE2	0.0487764	0.549646	0.999938	-0.155996	0.0638618	0.99952	0.213626	0.0136125	0.0690208	0.0476233	0.559055	0.974335	-0.0238862	0.768905	0.999982	-0.0923739	0.261632	0.814632	-0.0377958	0.642446	0.795939
ACER1	-0.0145047	0.905274	0.999938	-0.0953432	0.43687	0.99952	-0.178755	0.151052	0.37732	0.195666	0.117511	0.771454	-0.0250976	0.836908	0.999982	0.0234183	0.847673	0.998382	0.0945821	0.440494	0.644396
ACER2	-0.0276647	0.689269	0.999938	0.0154678	0.822902	0.99952	-0.0445502	0.520726	0.763544	0.029769	0.667086	0.98932	0.00622014	0.928254	0.999982	0.0238959	0.729704	0.991491	-0.00320149	0.963033	0.981419
ACER3	-0.00309399	0.965376	0.999938	-0.00189706	0.978766	0.99952	-0.165274	0.0275177	0.116553	0.0246857	0.729404	0.993232	0.0747516	0.299641	0.999351	0.0546761	0.445741	0.931334	0.016037	0.82207	0.910299
ACHE	0.0381633	0.43855	0.999938	-0.0213631	0.663222	0.99952	-0.0907514	0.0730288	0.232103	-0.0047937	0.922014	0.99575	0.0456442	0.355451	0.999982	0.152328	0.00430862	0.1095	-0.11932	0.0211548	0.0782569
ACIN1	-0.0616709	0.641368	0.999938	-0.233386	0.0865986	0.99952	-0.117365	0.378139	0.649752	-0.0723131	0.585265	0.980245	0.237296	0.0817489	0.824309	0.0633341	0.632444	0.980515	0.183988	0.171907	0.354444
ACLY	-0.0321666	0.514378	0.999938	-0.00246562	0.959965	0.99952	-0.0775071	0.123628	0.330037	-0.0454986	0.358456	0.934025	0.0852527	0.0919314	0.844494	0.00285206	0.953697	0.998382	0.0694239	0.165857	0.34582
ACMSD	-0.0414495	0.639591	0.999938	-0.0694868	0.4343	0.99952	-0.0890998	0.318014	0.591159	0.283201	0.00340452	0.222936	-0.0593054	0.503861	0.999982	0.00519064	0.953135	0.998382	-0.0290718	0.742298	0.862948
ACN9	-0.0361089	0.484417	0.999938	-0.0450768	0.384052	0.99952	-0.0476826	0.357609	0.631318	-0.0767505	0.143999	0.800015	0.0902856	0.0882117	0.839144	0.0739695	0.158463	0.698121	0.0412587	0.425031	0.632257
ACO1	-0.0376341	0.5093	0.999938	-0.0443522	0.437517	0.99952	-0.0330779	0.561495	0.792611	-0.0358635	0.529259	0.971169	-0.0324129	0.569337	0.999982	0.131581	0.0275868	0.318002	0.0516467	0.366995	0.581772
ACO2	0.0366955	0.504649	0.999938	-0.0369747	0.501442	0.99952	0.0411803	0.454547	0.714427	-0.0227781	0.677913	0.98932	0.0580323	0.29462	0.99867	0.0380058	0.489699	0.94542	-0.114333	0.0451898	0.137223
ACOT11	-0.00458905	0.969838	0.999938	-0.0714165	0.557631	0.99952	-0.0240512	0.842973	0.937983	-0.0372941	0.75885	0.99575	0.0667227	0.583643	0.999982	-0.0427515	0.724983	0.991491	0.113303	0.354776	0.570159
ACOT12	-0.092999	0.486593	0.999938	-0.0273257	0.837292	0.99952	0.549855	0.000320488	0.00392342	0.227793	0.0960799	0.736328	-0.164247	0.22392	0.97094	-0.265576	0.0546713	0.452064	-0.22753	0.0964436	0.236888
ACOT13	0.0486795	0.426893	0.999938	0.0329827	0.589051	0.99952	-0.00403097	0.947205	0.980159	-0.0258282	0.671916	0.98932	0.0354788	0.56136	0.999982	-0.0500161	0.414476	0.918646	-0.0374176	0.540323	0.722637
ACOT2	0.0701692	0.188862	0.999938	-0.000955465	0.985468	0.99952	0.249042	6.48984e-05	0.00110909	0.0183785	0.726412	0.992882	-0.0580176	0.274642	0.988578	-0.0637996	0.230804	0.785643	-0.214954	0.000352308	0.00331797
ACOT4	0.0357172	0.464853	0.999938	-0.0101858	0.834068	0.99952	0.0782495	0.116538	0.316911	-0.0762028	0.125928	0.783762	-0.0192143	0.693052	0.999982	0.0296758	0.543	0.961538	-0.038141	0.43546	0.640511
ACOT6	0.0642847	0.640584	0.999938	0.261008	0.066569	0.99952	0.082029	0.551896	0.785749	-0.1479	0.287297	0.906026	0.154568	0.266626	0.985003	-0.0710416	0.606063	0.977331	-0.342983	0.0184889	0.0705339
ACOT7	0.0345399	0.804078	0.999938	-0.0464664	0.73871	0.99952	0.164285	0.244314	0.507775	0.0107334	0.938517	0.99739	-0.0553636	0.69119	0.999982	0.112154	0.423294	0.922203	-0.220017	0.122901	0.281565
ACOT8	0.0414225	0.44782	0.999938	0.000174054	0.99744	0.999921	0.197468	0.00114403	0.0105585	-0.0356171	0.51332	0.968277	0.0305606	0.574442	0.999982	0.0264743	0.626378	0.979746	-0.260601	5.60252e-05	0.000768696
ACOT9	0.00320691	0.954143	0.999938	-0.078877	0.165566	0.99952	-0.0137094	0.805924	0.924764	-0.0438195	0.434883	0.955323	0.0548541	0.330016	0.999982	0.0556189	0.323449	0.862949	0.0226111	0.685635	0.825709
ACOX1	-0.00111475	0.987035	0.999938	-0.029082	0.672175	0.99952	0.0913926	0.190569	0.436567	-0.0149514	0.827547	0.99575	0.0213586	0.755765	0.999982	0.0011951	0.9861	0.999278	-0.0689033	0.320098	0.534978
ACOX2	0.108288	0.279507	0.999938	0.109363	0.274877	0.99952	0.328229	0.00258306	0.0199061	0.00499081	0.959768	0.99739	0.0611121	0.538354	0.999982	-0.13624	0.176591	0.723742	-0.475817	5.52166e-05	0.000760852
ACOX3	0.0248081	0.630286	0.999938	0.0217458	0.672921	0.99952	0.124762	0.0216641	0.0979657	0.0308567	0.549904	0.973888	0.054617	0.293632	0.99867	-0.101106	0.0581857	0.465351	-0.155765	0.00526257	0.0269603
ACOXL	-0.0158902	0.777086	0.999938	0.0194037	0.729659	0.99952	-0.0558838	0.323857	0.597212	0.019969	0.722124	0.992882	0.0288384	0.608055	0.999982	-0.0355238	0.528128	0.957705	0.0390674	0.48818	0.682745
ACP1	0.0387519	0.527564	0.999938	-0.106428	0.0908041	0.99952	0.108589	0.0847941	0.255798	0.0321527	0.599709	0.982861	0.0175056	0.774643	0.999982	0.029455	0.630515	0.980124	-0.120135	0.0581679	0.164299
ACP2	0.0612134	0.661759	0.999938	0.133732	0.342717	0.99952	0.0763208	0.585846	0.806761	-0.0392144	0.779027	0.99575	-0.105519	0.452508	0.999982	0.0844337	0.546925	0.962344	-0.211031	0.139561	0.306917
ACP5	0.0548354	0.465677	0.999938	-0.0938661	0.21646	0.99952	0.0419114	0.576261	0.801356	0.136338	0.0774459	0.701102	-0.0294235	0.694337	0.999982	0.0514899	0.493052	0.94542	-0.161347	0.0389651	0.123577
ACP6	0.00336189	0.969134	0.999938	0.0242226	0.780571	0.99952	0.0868155	0.322566	0.595776	-0.0415707	0.633113	0.987629	-0.0474885	0.585811	0.999982	0.143827	0.107082	0.600183	-0.169216	0.0604439	0.168842
ACPL2	-0.118573	0.0628022	0.999938	-0.0592544	0.339653	0.99952	-0.310567	2.93972e-05	0.000586756	-0.131623	0.0404267	0.566345	0.0567132	0.360396	0.999982	0.106855	0.0914955	0.56399	0.456359	8.00921e-08	3.89894e-06
ACPP	-0.0131428	0.958066	0.999938	0.159473	0.525181	0.99952	0.0740562	0.767215	0.904983	-0.112119	0.654409	0.988534	0.0744525	0.766008	0.999982	-0.14857	0.553675	0.964235	-0.034187	0.891228	0.946767
ACPT	-0.0328059	0.788073	0.999938	0.0861574	0.482105	0.99952	-0.120756	0.326861	0.600363	-0.0380923	0.755002	0.994939	0.143613	0.245492	0.978478	-0.130989	0.288365	0.836021	0.0928269	0.449217	0.65146
ACR	0.0284849	0.616208	0.999938	0.00297414	0.958156	0.99952	-0.129462	0.029706	0.123254	-0.0258564	0.648975	0.988534	0.0261942	0.644722	0.999982	0.0694665	0.227348	0.783092	0.0281307	0.620578	0.780464
ACRBP	-0.0250942	0.796547	0.999938	-0.12448	0.208032	0.99952	0.00244602	0.979937	0.993058	0.100725	0.305638	0.911673	0.0391191	0.688037	0.999982	-0.105745	0.282688	0.832271	0.112968	0.251878	0.45811
ACRC	-0.0186966	0.660706	0.999938	-0.0273593	0.521607	0.99952	-0.043154	0.315079	0.588606	-0.0217754	0.609449	0.984097	0.0299032	0.483997	0.999982	0.00855171	0.840634	0.998382	0.0724264	0.0977326	0.239346
ACRV1	-0.00892158	0.938612	0.999938	0.106577	0.361656	0.99952	-0.0276596	0.811382	0.926457	-0.123346	0.292464	0.908301	0.0427097	0.712727	0.999982	0.00476867	0.967163	0.998382	0.00583602	0.959819	0.980673
ACSBG1	0.0125508	0.921751	0.999938	-0.0925235	0.471309	0.99952	0.252541	0.0569634	0.195653	0.0445645	0.727551	0.992947	0.136518	0.290814	0.997806	-0.1005	0.434386	0.926075	-0.253271	0.0563009	0.16049
ACSBG2	-0.173179	0.0759744	0.999938	0.0230773	0.807091	0.99952	-0.266353	0.00871149	0.0496918	-0.140919	0.144442	0.800205	-0.0794063	0.403886	0.999982	0.00187887	0.984129	0.999278	0.634864	4.30706e-07	1.46426e-05
ACSF2	0.0119359	0.904483	0.999938	-0.0418536	0.674426	0.99952	0.282991	0.00819786	0.0475013	0.0779896	0.435798	0.955632	0.102412	0.308298	0.999982	-0.0686668	0.492014	0.94542	-0.364878	0.00106287	0.00796308
ACSF3	0.0104292	0.799123	0.999938	-0.0164797	0.687889	0.99952	-0.13138	0.00339383	0.0243787	-0.0702761	0.0954786	0.736328	0.0826367	0.0523513	0.764994	0.0274946	0.503965	0.947098	0.0974669	0.0240387	0.0858915
ACSL1	-0.015239	0.816961	0.999938	0.0368746	0.576449	0.99952	-0.132048	0.0535595	0.187399	0.0456314	0.490157	0.965715	-0.0340326	0.606013	0.999982	0.0366871	0.578377	0.969713	0.0620268	0.350218	0.566542
ACSL3	0.0115268	0.77577	0.999938	0.0188269	0.642232	0.99952	-0.100521	0.0189378	0.0883465	-0.0843662	0.0453667	0.585862	-0.0150164	0.71075	0.999982	-0.0021582	0.957434	0.998382	0.171559	0.000241586	0.00244989
ACSL4	0.0429031	0.397967	0.999938	0.0261156	0.605229	0.99952	0.283376	6.7199e-06	0.000177074	0.162762	0.00321036	0.222814	-0.0429923	0.397002	0.999982	-0.176737	0.00160146	0.0563854	-0.295543	3.63237e-06	8.54061e-05
ACSL5	0.00779994	0.910633	0.999938	0.149262	0.0398229	0.99952	-0.165894	0.0236337	0.104658	-0.105725	0.136982	0.790102	0.00899074	0.897065	0.999982	0.0938688	0.184649	0.733277	0.011654	0.866841	0.934131
ACSL6	-0.099457	0.0680753	0.999938	-0.0910565	0.0930858	0.99952	-0.175773	0.00245491	0.0191129	-0.104578	0.0558913	0.622632	0.0815212	0.130559	0.910173	0.212692	0.000409959	0.0225197	0.176526	0.00236865	0.0146849
ACSM1	-0.0229852	0.767287	0.999938	-0.102133	0.195821	0.99952	0.0410263	0.598079	0.813229	0.0227827	0.769275	0.99575	0.0159035	0.837691	0.999982	-0.110752	0.161937	0.702267	0.156099	0.0530301	0.153724
ACSM2	-0.133518	0.3932	0.999938	0.09141	0.557286	0.99952	0.0252249	0.870927	0.950594	0.119289	0.444878	0.957058	-0.0137871	0.929222	0.999982	-0.147647	0.345872	0.88058	0.0590011	0.704253	0.838441
ACSM2A	0.0462921	0.590475	0.999938	-0.0030894	0.971266	0.99952	0.0698398	0.418604	0.684173	-0.180574	0.0435919	0.578491	-0.0501542	0.560065	0.999982	-0.0622256	0.470507	0.940168	0.179859	0.0443645	0.135299
ACSM3	-0.0989317	0.354596	0.999938	-0.115101	0.282951	0.99952	-0.00219811	0.983445	0.994183	0.218501	0.0476866	0.591794	0.0495201	0.640909	0.999982	-0.0334981	0.752078	0.993927	-0.0183147	0.862778	0.931921
ACSM4	-0.0310822	0.68072	0.999938	-0.0449221	0.552793	0.99952	0.107293	0.163158	0.395616	0.111654	0.147373	0.804808	0.0183185	0.808173	0.999982	-0.103402	0.178358	0.726079	-0.0578833	0.445444	0.648518
ACSM5	0.0702657	0.492871	0.999938	0.171252	0.102346	0.99952	0.425102	0.000292819	0.00364277	-0.103511	0.315091	0.916275	-0.0994042	0.334291	0.999982	-0.0318478	0.755033	0.994277	-0.431898	0.000246254	0.00248265
ACSS1	0.0852234	0.548966	0.999938	0.0778606	0.583784	0.99952	0.239073	0.100804	0.288102	0.0129261	0.927312	0.996343	0.0968995	0.496069	0.999982	-0.211898	0.143503	0.673601	-0.300211	0.042365	0.13075
ACSS2	0.00110261	0.991606	0.999938	-0.0167667	0.872937	0.99952	-0.193428	0.0741979	0.234168	-0.00286609	0.978184	0.99739	0.0226749	0.828803	0.999982	0.0925162	0.381166	0.899525	0.0966714	0.360492	0.575479
ACSS3	0.0632594	0.544179	0.999938	0.0167085	0.872283	0.99952	0.156754	0.140214	0.358232	0.0316904	0.760598	0.99575	0.144823	0.171596	0.937793	-0.160979	0.130291	0.651335	-0.25233	0.021566	0.0793252
ACTA1	0.0636066	0.286751	0.999938	0.0402625	0.497123	0.99952	0.0575313	0.334269	0.608397	0.0498568	0.401622	0.946152	0.0811068	0.177416	0.940857	0.0580406	0.330089	0.868897	-0.350492	3.01558e-06	7.2972e-05
ACTA2	0.129171	0.485983	0.999938	0.205732	0.270748	0.99952	-0.0690114	0.708735	0.875292	0.1378	0.457636	0.960599	0.0397026	0.829678	0.999982	-0.106895	0.563628	0.966514	-0.3366	0.0773229	0.201574
ACTB	0.0435467	0.232996	0.999938	-0.0270993	0.453945	0.99952	0.105984	0.00644607	0.0396437	0.0216822	0.548241	0.973719	0.0244727	0.498416	0.999982	-0.0370014	0.308923	0.852573	-0.13175	0.00108229	0.00806028
ACTBL2	0.0104631	0.86716	0.999938	-0.0565974	0.369419	0.99952	-0.0545047	0.3871	0.657652	0.0543983	0.388014	0.943548	0.0291852	0.64146	0.999982	-0.0260024	0.678093	0.983541	0.0429437	0.494344	0.686897
ACTC1	0.0345005	0.526606	0.999938	-0.0575135	0.294646	0.99952	0.0852112	0.125369	0.33315	0.0792808	0.152584	0.807461	-0.0177617	0.743689	0.999982	-0.0116101	0.830654	0.998382	-0.112229	0.0471303	0.141404
ACTG1	0.0790943	0.267292	0.999938	-0.0789023	0.268426	0.99952	0.316841	0.000123488	0.00185572	0.0908869	0.204198	0.856404	-0.0111552	0.874131	0.999982	-0.0171082	0.808108	0.998207	-0.379829	1.20936e-05	0.00022779
ACTG1P4	0.064689	0.16494	0.999938	-0.0614778	0.186105	0.99952	0.188801	0.00032011	0.00392111	0.0554574	0.231449	0.874253	-0.0410661	0.372413	0.999982	0.0115662	0.800175	0.998207	-0.218096	6.02276e-05	0.000813002
ACTG2	0.117777	0.538116	0.999938	0.179919	0.349432	0.99952	-0.157943	0.410458	0.676601	0.167341	0.383574	0.943548	0.250887	0.195661	0.953771	-0.215923	0.263318	0.816634	-0.342139	0.0818733	0.210109
ACTL6A	-3.36436e-05	0.999622	0.999938	0.0434502	0.541884	0.99952	-0.09847	0.173414	0.411713	0.0410117	0.564633	0.974551	0.0219162	0.757668	0.999982	0.0315661	0.657091	0.980515	-0.0395296	0.578695	0.751423
ACTL6B	-0.00245358	0.972931	0.999938	-0.0401705	0.579706	0.99952	0.0969662	0.187764	0.432569	-0.0030045	0.966856	0.99739	-0.0877843	0.231594	0.974399	0.0936322	0.202865	0.757434	-0.0572805	0.431188	0.636575
ACTL7A	-0.0131634	0.898989	0.999938	-0.0357575	0.730502	0.99952	-0.0182145	0.860591	0.946587	0.0972341	0.35263	0.931875	-0.0189344	0.855145	0.999982	-0.0976357	0.35068	0.882765	0.0864374	0.407774	0.617392
ACTL7B	0.0305545	0.687649	0.999938	-0.128241	0.100268	0.99952	0.193551	0.0163289	0.0790081	-0.0797176	0.298775	0.910754	0.0831057	0.279163	0.99049	-0.16431	0.0383633	0.379325	0.0650293	0.394915	0.60665
ACTL8	-0.18073	0.361783	0.999938	-0.320412	0.112145	0.99952	-0.277668	0.165929	0.400167	0.239354	0.230063	0.874253	0.142569	0.470467	0.999982	0.115639	0.557565	0.965667	0.281171	0.160855	0.337898
ACTL9	-0.128035	0.317663	0.999938	-0.0686785	0.58924	0.99952	0.124008	0.332822	0.607183	0.00623752	0.960772	0.99739	0.104159	0.414656	0.999982	-0.144032	0.262239	0.815313	0.106292	0.405297	0.615744
ACTN1	0.0106488	0.865825	0.999938	-0.0551353	0.385223	0.99952	0.0811903	0.20501	0.455899	0.0161785	0.797484	0.99575	0.0508643	0.422572	0.999982	-0.117199	0.0720739	0.513103	0.0133223	0.832615	0.915959
ACTN2	0.0424683	0.338756	0.999938	-0.0359183	0.41723	0.99952	-0.0153317	0.727693	0.885572	0.0657148	0.143845	0.799964	0.066414	0.139811	0.916185	0.0230433	0.601312	0.977331	-0.146533	0.00249187	0.0152559
ACTN3	0.0356161	0.770148	0.999938	0.0428165	0.725503	0.99952	-0.0329053	0.787177	0.915665	0.195139	0.118231	0.772189	-0.0902138	0.461363	0.999982	0.0966639	0.430332	0.925056	-0.247174	0.0510938	0.149764
ACTN4	0.0233346	0.755739	0.999938	-0.0236086	0.752969	0.99952	-0.248186	0.00262021	0.0200915	-0.123444	0.108722	0.758531	0.0937781	0.217962	0.967601	0.0781694	0.302189	0.845631	0.199847	0.0124943	0.0525146
ACTR10	0.0609679	0.221618	0.999938	-0.0523937	0.291648	0.99952	0.230186	7.60944e-05	0.00125541	0.0333385	0.499322	0.966711	-0.0597841	0.230451	0.974399	0.00551017	0.910691	0.998382	-0.217968	0.000145514	0.00165624
ACTR1A	0.0360466	0.808255	0.999938	-0.0178563	0.904269	0.99952	0.0461507	0.756118	0.900214	0.0167288	0.910286	0.99575	0.055339	0.709702	0.999982	0.0329288	0.824539	0.998382	-0.169454	0.259887	0.467016
ACTR1B	-0.00813976	0.905576	0.999938	-0.0510645	0.459249	0.99952	-0.101614	0.147284	0.370724	-0.113576	0.107091	0.755133	0.0661216	0.339722	0.999982	0.0884456	0.204845	0.759535	0.119699	0.0903652	0.225864
ACTR2	-0.021369	0.771262	0.999938	-0.0344493	0.639761	0.99952	-0.088525	0.234838	0.49553	0.0388731	0.59763	0.982477	0.0539091	0.465358	0.999982	0.000641818	0.993027	0.999751	0.0507773	0.491413	0.684689
ACTR3	0.0135701	0.794839	0.999938	-0.0377503	0.471509	0.99952	0.0556381	0.291556	0.56245	0.0263851	0.613823	0.985091	0.0349034	0.505259	0.999982	-0.0157161	0.763351	0.995621	-0.077162	0.147656	0.318636
ACTR3B	0.0460067	0.306244	0.999938	-0.00810824	0.855416	0.99952	0.213792	5.57016e-05	0.000983935	0.00546424	0.902251	0.99575	-0.0089042	0.841414	0.999982	-0.0997879	0.0324605	0.35028	-0.148611	0.00243782	0.0149838
ACTR3BP2	-0.017342	0.739999	0.999938	-0.0185083	0.723251	0.99952	0.0953909	0.0768912	0.239785	0.0180363	0.730013	0.993232	-0.0265108	0.612476	0.999982	-0.0561399	0.287766	0.835227	0.00499615	0.923755	0.963451
ACTR5	0.00191393	0.972626	0.999938	-0.020617	0.712029	0.99952	0.00146563	0.979036	0.992497	-0.0123098	0.825407	0.99575	-0.0874815	0.125802	0.905415	-0.0861076	0.131574	0.653241	0.203069	0.00114167	0.0083756
ACTR6	0.021715	0.665711	0.999938	0.0305779	0.543693	0.99952	-0.071584	0.161994	0.393977	-0.0720845	0.159194	0.810947	0.0322689	0.521819	0.999982	0.0944499	0.06889	0.50322	-0.0354689	0.481773	0.677265
ACTR8	0.0223843	0.665844	0.999938	0.00143503	0.97787	0.99952	0.125123	0.0220447	0.0993738	-0.0196099	0.705059	0.989812	-0.00347024	0.946521	0.999982	-0.0126369	0.807137	0.998207	-0.113312	0.0363899	0.117419
ACTRT1	-0.024913	0.809021	0.999938	-0.152484	0.147505	0.99952	-0.0679598	0.511324	0.756445	-0.0868617	0.402526	0.946152	0.112016	0.282606	0.993241	0.0197115	0.848313	0.998382	0.200463	0.0606547	0.169203
ACTRT2	-0.00887485	0.943826	0.999938	-0.0285641	0.820676	0.99952	0.0453649	0.719063	0.880776	0.0281696	0.823109	0.99575	0.0617659	0.624696	0.999982	-0.173146	0.177298	0.725381	0.0752412	0.55169	0.731051
ACVR1	-0.0898281	0.111343	0.999938	-0.0521686	0.34687	0.99952	-0.119198	0.0380886	0.147642	-0.0575936	0.299984	0.911359	0.0909971	0.106995	0.879024	0.0589834	0.288729	0.836021	0.16871	0.00476605	0.0250287
ACVR1B	-0.0325083	0.691838	0.999938	-0.0248887	0.761386	0.99952	0.080041	0.333	0.607269	-0.0728131	0.377714	0.942151	0.0432217	0.598655	0.999982	-0.036588	0.655661	0.980515	0.0434714	0.596557	0.763725
ACVR1C	-0.124076	0.0543631	0.999938	0.00643396	0.91743	0.99952	-0.534606	5.34806e-09	5.80671e-07	-0.112596	0.0788807	0.70404	0.0561831	0.369241	0.999982	0.408359	6.08357e-07	0.000221596	0.300193	5.13152e-05	0.000716133
ACVR2A	0.0232646	0.546486	0.999938	-0.0536027	0.171344	0.99952	0.298446	3.61608e-08	2.56816e-06	0.0366122	0.34524	0.927419	-0.0309667	0.423486	0.999982	-0.186734	4.86085e-05	0.00483179	-0.0871131	0.0308604	0.103563
ACVR2B	0.0628724	0.656079	0.999938	0.00436532	0.975283	0.99952	0.114045	0.421356	0.686602	0.0228271	0.871326	0.99575	-0.0127345	0.927988	0.999982	-0.119232	0.400835	0.910985	-0.0722705	0.608953	0.772289
ACVRL1	-0.0440802	0.842905	0.999938	0.147671	0.508487	0.99952	-0.263605	0.242402	0.505259	0.00344135	0.987651	0.998373	0.0109919	0.960571	0.999982	0.085372	0.701425	0.987524	0.0601295	0.786975	0.889433
ACY1	0.0100061	0.889908	0.999938	-0.0231346	0.749147	0.99952	-0.00372098	0.95894	0.984529	-0.0992128	0.177906	0.833821	0.0954975	0.194109	0.953121	0.0771361	0.291377	0.837387	-0.056675	0.435808	0.640708
ACY3	0.0510052	0.601124	0.999938	-0.016016	0.869279	0.99952	0.218669	0.0321569	0.130554	0.06739	0.490642	0.965715	-0.0556126	0.568876	0.999982	0.0254337	0.79391	0.997798	-0.290921	0.00578756	0.0290541
ACYP1	0.0200563	0.735817	0.999938	-0.0360905	0.544809	0.99952	0.0334998	0.573858	0.800441	-0.0452843	0.448339	0.95732	-0.01527	0.797174	0.999982	0.0599462	0.317656	0.859084	-0.0169978	0.774847	0.883582
ACYP2	-0.00744296	0.858021	0.999938	-0.0472854	0.261771	0.99952	-0.142872	0.00192366	0.0157866	-0.119173	0.00781949	0.321748	0.0841005	0.0518882	0.761541	0.179216	0.000203436	0.0139237	0.0533219	0.207258	0.402182
AD000671.1	0.011583	0.806546	0.999938	0.0668735	0.165492	0.99952	-0.105791	0.0328324	0.132544	-0.062698	0.192477	0.847471	0.0283783	0.54975	0.999982	0.00727887	0.877652	0.998382	0.0542824	0.257123	0.463752
ADA	0.0692578	0.557764	0.999938	0.0238945	0.839243	0.99952	0.0192285	0.870303	0.950522	0.005243	0.964482	0.99739	0.0804444	0.496497	0.999982	-0.0726723	0.538656	0.961124	-0.12551	0.29194	0.504815
ADAD1	0.034361	0.614651	0.999938	-0.120573	0.0858352	0.99952	-0.00340466	0.960112	0.985101	0.0378653	0.57925	0.979012	-0.0107538	0.87451	0.999982	0.0428576	0.530638	0.958774	0.0196261	0.7733	0.882763
ADAD2	-0.0140509	0.958097	0.999938	-0.0406774	0.879127	0.99952	-0.13742	0.608306	0.818543	0.0337449	0.899599	0.99575	0.126183	0.637796	0.999982	0.144846	0.589181	0.972548	-0.112671	0.674073	0.817758
ADAL	0.0142074	0.787317	0.999938	-0.0323421	0.540364	0.99952	-0.0312065	0.554573	0.787796	-0.0804599	0.135144	0.787051	0.0448627	0.397384	0.999982	0.10278	0.0597598	0.470744	-0.0179407	0.733451	0.857112
ADAM10	-0.0610415	0.43042	0.999938	-0.0769587	0.321982	0.99952	0.00514161	0.946711	0.97993	0.106909	0.172769	0.82784	-0.000307451	0.996811	0.999982	0.0117737	0.878382	0.998382	0.014392	0.851638	0.926404
ADAM11	0.0156128	0.793076	0.999938	-0.00537983	0.927933	0.99952	-0.122402	0.0481538	0.174065	-0.0785528	0.194307	0.849576	0.112697	0.0672493	0.801964	-0.00242373	0.967495	0.998382	0.0803298	0.184748	0.372368
ADAM12	0.0703311	0.300699	0.999938	-0.0124564	0.853018	0.99952	0.0349841	0.603708	0.815775	0.0540833	0.424054	0.952313	-0.0326902	0.627528	0.999982	-0.103443	0.132716	0.655267	-0.010832	0.871996	0.936953
ADAM15	0.0045885	0.943199	0.999938	-0.0333059	0.606004	0.99952	-0.159345	0.0194415	0.0901159	-0.0783551	0.230593	0.874253	0.0580769	0.371077	0.999982	0.0602796	0.353512	0.885295	0.147983	0.028806	0.0986263
ADAM17	0.0205717	0.703215	0.999938	-0.00972668	0.856881	0.99952	0.0144842	0.788354	0.916321	-0.0277588	0.607627	0.983529	-0.0437857	0.419844	0.999982	0.0340199	0.529725	0.958328	0.0120771	0.822847	0.910722
ADAM18	0.0394927	0.491673	0.999938	0.0339242	0.554224	0.99952	-0.0890785	0.128089	0.337353	-0.0217264	0.704253	0.989689	0.0997601	0.0902113	0.843077	-0.0114741	0.840949	0.998382	-0.0509183	0.376815	0.591193
ADAM19	0.00116158	0.986806	0.999938	-0.0236008	0.737169	0.99952	0.0228796	0.7449	0.894575	-0.0796457	0.263007	0.894444	0.0539468	0.445213	0.999982	-0.0312602	0.656945	0.980515	0.0564049	0.425007	0.632257
ADAM2	-0.0762765	0.272596	0.999938	0.0334298	0.62721	0.99952	-0.0296739	0.66624	0.851555	0.03062	0.656311	0.988534	0.0114664	0.867419	0.999982	0.0698143	0.314345	0.856847	-0.0394028	0.567393	0.74372
ADAM20	-0.0405057	0.497594	0.999938	-0.0137438	0.81723	0.99952	-0.0901669	0.138104	0.354806	-0.0392966	0.5104	0.966941	0.0603335	0.315095	0.999982	-0.074245	0.218775	0.773696	0.197535	0.00254579	0.0155141
ADAM21	0.0577192	0.439918	0.999938	0.131343	0.0863207	0.99952	-0.0648252	0.386467	0.657253	-0.0377466	0.612258	0.9845	-0.191719	0.0152376	0.553763	-0.0112875	0.879241	0.998382	0.116489	0.125838	0.286238
ADAM22	-0.0924072	0.202206	0.999938	-0.0744149	0.301624	0.99952	-0.123634	0.0920254	0.270898	-0.0811421	0.260993	0.894125	-0.00886762	0.900972	0.999982	0.114228	0.118035	0.623962	0.26613	0.000897446	0.00696268
ADAM23	-0.0799605	0.264699	0.999938	-0.0754875	0.291699	0.99952	-0.262873	0.000946803	0.00906919	-0.150151	0.0421399	0.573047	0.153275	0.0383656	0.701962	0.144882	0.0492664	0.424112	0.270195	0.000726132	0.00588914
ADAM28	0.0223649	0.783338	0.999938	-0.0904527	0.271693	0.99952	0.40006	4.11452e-05	0.00076802	0.0361026	0.657533	0.988949	-0.0468391	0.565716	0.999982	0.06929	0.397385	0.90937	-0.390584	5.573e-05	0.000765383
ADAM29	-0.0526698	0.555535	0.999938	-0.0874394	0.330749	0.99952	0.0931902	0.300564	0.57312	-0.00451936	0.959516	0.99739	0.134992	0.138297	0.916185	-0.0909574	0.312044	0.854953	0.00737534	0.933982	0.967965
ADAM30	-0.0341491	0.758375	0.999938	-0.0298827	0.787741	0.99952	-0.11583	0.301612	0.574212	-0.0271519	0.80671	0.99575	0.25186	0.0305609	0.669948	-0.00216364	0.984435	0.999278	-0.0427085	0.700602	0.83611
ADAM32	-0.0133321	0.840906	0.999938	-0.0762799	0.256861	0.99952	-0.132502	0.0547704	0.190256	-0.0742217	0.269589	0.896132	0.15627	0.0254683	0.637875	-0.0304571	0.647111	0.980515	0.17047	0.0157154	0.0625558
ADAM33	0.0685798	0.233966	0.999938	-0.118409	0.0454827	0.99952	-0.00389291	0.945345	0.979448	-0.0154928	0.785136	0.99575	-0.0472461	0.408685	0.999982	-0.0448796	0.432243	0.925333	0.161261	0.00830801	0.0385009
ADAM5P	-0.000630492	0.990774	0.999938	-0.0297337	0.58668	0.99952	8.09349e-05	0.998816	0.999561	-0.0374236	0.494573	0.966706	0.00879622	0.871875	0.999982	0.0141121	0.795917	0.998207	0.0447775	0.414727	0.623907
ADAM6	-0.0268969	0.776822	0.999938	-0.141311	0.144826	0.99952	-0.0731976	0.44285	0.704876	0.0539167	0.570841	0.976755	0.0103636	0.912967	0.999982	0.063134	0.507391	0.947788	0.11395	0.236175	0.439304
ADAM7	-0.047086	0.519594	0.999938	-0.0276256	0.704779	0.99952	-0.0280164	0.700815	0.870531	-0.00643763	0.929548	0.996535	-0.00339406	0.962819	0.999982	-0.0897175	0.224877	0.781101	0.202207	0.00964006	0.0432811
ADAM8	-0.0656476	0.525245	0.999938	-0.203369	0.0570213	0.99952	0.114694	0.271035	0.539416	0.115954	0.265933	0.894843	-0.0255092	0.804345	0.999982	-0.0359278	0.727323	0.991491	0.0996965	0.337237	0.553292
ADAM9	-0.0151695	0.766583	0.999938	-0.0790608	0.130466	0.99952	-0.0405255	0.4303	0.694657	-0.0953995	0.0708792	0.681729	0.0291776	0.568964	0.999982	0.0233068	0.648733	0.980515	0.177583	0.0017255	0.0115245
ADAMDEC1	-0.0843657	0.638067	0.999938	-0.387285	0.0384719	0.99952	-0.738901	0.000324469	0.00394539	0.126383	0.482239	0.964321	-0.257893	0.158006	0.925477	0.443318	0.0193082	0.266232	0.898679	3.17485e-05	0.000492815
ADAMTS1	0.0323593	0.706982	0.999938	0.116041	0.184945	0.99952	-0.235797	0.0104483	0.0566182	0.00602721	0.944102	0.99739	0.206203	0.0230394	0.624229	-0.090469	0.29797	0.842787	-0.034464	0.688947	0.828206
ADAMTS10	0.0513753	0.499607	0.999938	0.0765148	0.317394	0.99952	0.0554628	0.466454	0.723726	-0.0282385	0.709678	0.990813	-0.152625	0.0526469	0.764994	-0.00117815	0.98759	0.999348	-0.00137683	0.985497	0.99311
ADAMTS12	0.102483	0.145972	0.999938	0.0200862	0.771045	0.99952	-0.0237802	0.73054	0.886999	-0.138441	0.053474	0.615397	0.00721482	0.916687	0.999982	-0.0232053	0.736795	0.992443	0.0556201	0.42301	0.630313
ADAMTS13	-0.0304524	0.628214	0.999938	-0.0364459	0.562625	0.99952	-0.175849	0.00907028	0.0510123	-0.0681079	0.28335	0.903715	0.0488127	0.439347	0.999982	0.0257152	0.682397	0.98408	0.236199	0.000831098	0.00653844
ADAMTS14	-0.035301	0.832536	0.999938	0.044575	0.789524	0.99952	-0.333475	0.0544823	0.189541	0.169948	0.313535	0.916275	0.0284922	0.864465	0.999982	0.0711362	0.670469	0.982881	0.0545664	0.74394	0.864062
ADAMTS15	-0.0904144	0.236998	0.999938	-0.0189441	0.801653	0.99952	-0.106418	0.16625	0.400429	0.0929343	0.224551	0.870043	-0.0255617	0.734774	0.999982	0.033258	0.659629	0.980515	0.11512	0.135515	0.301083
ADAMTS16	-0.208955	0.065601	0.999938	-0.169245	0.131364	0.99952	0.326638	0.00591429	0.0372006	0.351148	0.00341854	0.222936	-0.214526	0.0591809	0.786726	0.140125	0.208319	0.764624	-0.225218	0.0483943	0.144133
ADAMTS17	-0.0979801	0.447812	0.999938	0.0349023	0.785778	0.99952	-0.150571	0.247138	0.510902	-0.28175	0.0359671	0.546465	0.142468	0.272818	0.988091	0.101057	0.433855	0.926075	0.251845	0.0586196	0.164969
ADAMTS18	0.0201082	0.93579	0.999938	-0.0213817	0.931733	0.99952	0.0241342	0.922973	0.970964	0.0742443	0.766309	0.99575	0.112914	0.651653	0.999982	0.0629625	0.800957	0.998207	-0.273031	0.279762	0.491005
ADAMTS19	0.14786	0.0784759	0.999938	0.0937415	0.255641	0.99952	0.421215	2.1284e-05	0.000457397	0.105313	0.203111	0.856306	-0.121529	0.144049	0.916694	-0.137238	0.100972	0.586871	-0.509438	1.34429e-06	3.80327e-05
ADAMTS2	-0.0204283	0.906834	0.999938	0.0299132	0.863953	0.99952	-0.105191	0.548182	0.783738	0.0574273	0.742398	0.994901	-0.00581999	0.973398	0.999982	0.0508411	0.77101	0.996202	-0.00679034	0.968965	0.984626
ADAMTS20	-0.0162128	0.769658	0.999938	0.022769	0.681158	0.99952	0.0363176	0.513347	0.757977	-0.0857787	0.129965	0.785157	0.0483053	0.386222	0.999982	0.0181342	0.743326	0.993023	-0.0235541	0.670837	0.815512
ADAMTS3	0.439756	0.000206028	0.527239	0.161874	0.1222	0.99952	0.753884	8.90066e-08	5.17036e-06	0.32417	0.00370185	0.231232	0.279836	0.0105554	0.495245	-0.338851	0.00259066	0.0767503	-1.62073	1.43243e-14	3.71322e-11
ADAMTS4	-0.0580231	0.74376	0.999938	0.0533806	0.763586	0.99952	-0.445151	0.017911	0.0848808	0.0717984	0.686031	0.98932	-0.064261	0.717404	0.999982	0.288869	0.112474	0.610436	0.153262	0.390984	0.603067
ADAMTS5	-0.0610587	0.391864	0.999938	0.111759	0.123379	0.99952	-0.331288	7.71686e-05	0.00127111	-0.267888	0.00078924	0.120641	0.103916	0.150651	0.923703	0.200638	0.00840758	0.166761	0.243846	0.00187426	0.0122885
ADAMTS6	0.0719388	0.398083	0.999938	0.139567	0.107859	0.99952	-0.0786828	0.35603	0.629962	-0.164846	0.0600688	0.639944	-0.0379963	0.653648	0.999982	0.106929	0.213046	0.768979	-0.0369352	0.662678	0.809866
ADAMTS7	0.0356472	0.961786	0.999938	0.0395211	0.957637	0.99952	-0.00416522	0.995533	0.998356	-0.0300427	0.96779	0.99739	0.0716292	0.923308	0.999982	-0.0536037	0.942566	0.998382	-0.0591117	0.936677	0.969296
ADAMTS8	0.140925	0.284046	0.999938	-0.159657	0.226392	0.99952	0.525078	0.000410016	0.00470475	0.0872377	0.504145	0.966711	0.0996931	0.445885	0.999982	-0.190607	0.151207	0.687247	-0.502739	0.000639075	0.00531401
ADAMTS9	-0.0620804	0.57268	0.999938	0.0351634	0.748793	0.99952	0.407934	0.000935224	0.00898318	0.119274	0.282601	0.903715	-0.133859	0.229267	0.974399	0.0391339	0.721615	0.991383	-0.405635	0.000986733	0.00749007
ADAMTSL1	0.113091	0.382269	0.999938	-0.0469151	0.715244	0.99952	-0.298329	0.0272628	0.115894	-0.142842	0.271973	0.897698	-0.161469	0.215863	0.967072	-0.0125279	0.922295	0.998382	0.548938	0.000222504	0.00229795
ADAMTSL2	0.00706922	0.944459	0.999938	-0.0582103	0.567483	0.99952	0.0557117	0.584121	0.80576	0.0117601	0.907744	0.99575	0.088325	0.387689	0.999982	0.165863	0.111327	0.608833	-0.270607	0.0124918	0.0525146
ADAMTSL3	-0.0115002	0.932249	0.999938	0.125983	0.355877	0.99952	-0.00771123	0.954539	0.982719	0.026541	0.844499	0.99575	-0.0912375	0.501964	0.999982	0.0785695	0.562677	0.966514	-0.120722	0.37598	0.590151
ADAMTSL4	0.00113532	0.995382	0.999938	-0.129368	0.511419	0.99952	-0.0815664	0.678062	0.857286	0.0422912	0.829371	0.99575	0.115124	0.558636	0.999982	-0.0864083	0.660186	0.980515	0.138738	0.481604	0.677165
ADAMTSL5	-0.0274287	0.65356	0.999938	0.0130668	0.830425	0.99952	-0.0779355	0.208674	0.461253	0.0825406	0.183866	0.840797	-0.10304	0.100398	0.865392	-0.00560268	0.926809	0.998382	0.118322	0.0613709	0.170513
ADAP1	-0.0121638	0.860477	0.999938	-0.104266	0.140582	0.99952	0.0208948	0.762847	0.903154	-0.0785183	0.262567	0.894444	0.0779843	0.265744	0.984811	0.0356757	0.607058	0.977331	0.0602989	0.38709	0.600365
ADAP2	0.047088	0.409698	0.999938	-0.0286226	0.614728	0.99952	0.270542	6.11942e-05	0.0010593	0.0116612	0.837172	0.99575	-0.00358938	0.949542	0.999982	-0.0251425	0.6582	0.980515	-0.272048	5.71063e-05	0.000778102
ADAR	0.0380885	0.865117	0.999938	-0.055323	0.805183	0.99952	0.0175541	0.937585	0.976528	0.0133369	0.952558	0.99739	0.0266887	0.905242	0.999982	0.00541315	0.980734	0.999278	-0.0458942	0.837846	0.91884
ADARB1	-0.00720978	0.976216	0.999938	-0.102962	0.670862	0.99952	0.00815776	0.97309	0.990621	-0.111441	0.645648	0.988534	-0.0884765	0.714846	0.999982	0.189873	0.435253	0.926209	0.111973	0.644081	0.797049
ADARB2	0.0211972	0.833472	0.999938	0.0532526	0.59824	0.99952	-0.0390252	0.699006	0.869998	0.00613964	0.951421	0.99739	0.0166427	0.868862	0.999982	-0.0670481	0.507754	0.947906	0.00872076	0.931044	0.967188
ADARB2-AS1	-0.0167993	0.944978	0.999938	0.045495	0.851783	0.99952	-0.099451	0.683357	0.860703	0.15672	0.521424	0.970074	0.0487852	0.84121	0.999982	-0.049877	0.837708	0.998382	-0.0849966	0.727267	0.85272
ADAT1	-0.0120526	0.892401	0.999938	-0.0330768	0.71081	0.99952	-0.00638096	0.942901	0.978184	-0.0727814	0.4171	0.950043	0.046489	0.602787	0.999982	0.143533	0.116292	0.61933	-0.0658081	0.462574	0.663523
ADAT2	-0.0356485	0.476052	0.999938	0.0513531	0.307268	0.99952	-0.00059329	0.990487	0.996499	-0.0419457	0.402653	0.946152	-0.104801	0.0435317	0.724881	0.0525046	0.29678	0.841254	0.0790552	0.121219	0.278913
ADAT3	0.0160147	0.843615	0.999938	0.0972697	0.2374	0.99952	-0.0171044	0.833135	0.935135	0.00816314	0.91988	0.99575	-0.0687559	0.400274	0.999982	-0.0188033	0.816858	0.998382	-0.0168465	0.835612	0.917505
ADC	0.0319165	0.602803	0.999938	-0.0158471	0.795699	0.99952	0.0184608	0.762998	0.903154	0.00203071	0.973514	0.99739	0.0310735	0.612364	0.999982	-0.00347159	0.954738	0.998382	-0.0642897	0.298587	0.51221
ADCK1	-0.00149538	0.982763	0.999938	-0.0723745	0.301035	0.99952	-0.0132459	0.848284	0.940688	-0.0313581	0.651183	0.988534	-0.0104331	0.880208	0.999982	0.00959236	0.889793	0.998382	0.119243	0.0942235	0.232892
ADCK2	0.0287462	0.520109	0.999938	-0.0117281	0.792289	0.99952	0.0688988	0.130554	0.341458	0.00963614	0.828662	0.99575	0.00990356	0.823989	0.999982	-0.0148115	0.739562	0.992649	-0.0907565	0.0500677	0.147675
ADCK4	0.0526387	0.348079	0.999938	-0.0105807	0.849108	0.99952	0.0154439	0.781328	0.912547	-0.0192827	0.729017	0.993232	-0.043405	0.437777	0.999982	0.102551	0.0743132	0.5184	-0.0974235	0.089007	0.223493
ADCK5	0.0176442	0.702043	0.999938	-0.0231017	0.616822	0.99952	0.0644334	0.170007	0.406364	-0.0704696	0.134857	0.787051	0.0314331	0.496929	0.999982	-0.0362037	0.434665	0.926075	0.0161587	0.726008	0.852015
ADCY1	-0.0693475	0.790698	0.999938	-0.0170127	0.948051	0.99952	-0.137498	0.599503	0.81366	-0.188189	0.473406	0.964318	0.114376	0.661972	0.999982	0.115165	0.659794	0.980515	0.182418	0.48694	0.681848
ADCY10	0.0355375	0.730867	0.999938	0.038805	0.707281	0.99952	-0.0551563	0.594064	0.811308	-0.109694	0.293264	0.908301	0.0161888	0.875367	0.999982	0.0358135	0.728864	0.991491	0.0384781	0.709627	0.841409
ADCY2	0.0133101	0.876133	0.999938	0.0598344	0.485562	0.99952	0.382878	0.000128629	0.00192184	0.276181	0.00317255	0.222814	-0.0926565	0.283473	0.993241	-0.0681709	0.427559	0.923149	-0.571463	4.60796e-07	1.54378e-05
ADCY3	-0.0267185	0.719506	0.999938	-0.101928	0.178191	0.99952	0.00711912	0.923675	0.971166	0.00270985	0.970907	0.99739	-0.0273695	0.712988	0.999982	0.113352	0.135997	0.660802	0.0327618	0.659898	0.808488
ADCY4	-0.00130719	0.981101	0.999938	0.101984	0.0738122	0.99952	-0.221883	0.000429729	0.00486182	-0.106118	0.0635332	0.652576	0.10382	0.06908	0.808454	0.0686729	0.220453	0.774911	0.0547351	0.326059	0.541856
ADCY5	-0.0158058	0.837923	0.999938	-0.0409962	0.59663	0.99952	0.0948685	0.22634	0.48445	-0.0374365	0.62872	0.987159	-0.0094101	0.903046	0.999982	0.0681893	0.381085	0.899525	-0.0594858	0.443955	0.647268
ADCY6	0.0579034	0.462003	0.999938	-0.0515238	0.512297	0.99952	0.0748743	0.343315	0.617073	-0.0251129	0.748624	0.994901	-0.0284101	0.717037	0.999982	0.0641941	0.415396	0.918646	-0.0920134	0.246378	0.451909
ADCY7	0.149042	0.0748285	0.999938	0.138396	0.0966242	0.99952	0.268903	0.0025554	0.0197443	0.192526	0.0241163	0.477892	-0.124679	0.132435	0.912595	-0.0706299	0.386583	0.902636	-0.553628	3.23355e-07	1.16419e-05
ADCY8	-0.0692543	0.314619	0.999938	0.104906	0.132687	0.99952	-0.147473	0.0385183	0.14889	0.0244068	0.720618	0.992882	-0.043871	0.521541	0.999982	0.0420081	0.539236	0.961455	0.0892151	0.198171	0.390727
ADCY9	-0.0640934	0.223679	0.999938	-0.0457043	0.382036	0.99952	-0.24277	7.73647e-05	0.00127332	-0.120013	0.0278396	0.504179	0.098576	0.0665146	0.799315	0.145486	0.00903647	0.173036	0.228397	0.000159279	0.00177396
ADCYAP1	0.166268	0.0331831	0.999938	0.308548	0.000312336	0.179923	-0.0823454	0.274648	0.543946	0.105577	0.164554	0.817682	0.0207436	0.780721	0.999982	-0.0354903	0.634394	0.980515	-0.483405	7.56053e-07	2.34716e-05
ADCYAP1R1	0.00540006	0.940178	0.999938	-0.0641816	0.376243	0.99952	0.245708	0.00202419	0.0164667	0.042864	0.552796	0.973888	-0.00640237	0.929103	0.999982	-0.0511587	0.479343	0.942505	-0.172325	0.0232412	0.0838949
ADD1	0.00962124	0.899092	0.999938	-0.107683	0.164117	0.99952	-0.0304268	0.688838	0.863619	-0.0111033	0.883657	0.99575	0.0977955	0.204824	0.958419	0.0309224	0.684057	0.984314	0.0107502	0.887331	0.944599
ADD2	-0.00457642	0.970552	0.999938	-0.0449954	0.716997	0.99952	0.0964877	0.439193	0.70154	-0.0657418	0.596947	0.982442	0.109858	0.379312	0.999982	-0.0752906	0.545136	0.961817	-0.0158429	0.898324	0.9499
ADD3	0.105549	0.305643	0.999938	0.00251207	0.980337	0.99952	0.209251	0.0486594	0.175373	-0.0382915	0.707556	0.990651	0.0532809	0.602167	0.999982	0.022668	0.824091	0.998382	-0.355107	0.0017004	0.0114014
ADFP	0.015434	0.854171	0.999938	-0.0757747	0.370642	0.99952	0.185184	0.035177	0.139137	0.0105946	0.89958	0.99575	-0.0753113	0.373528	0.999982	0.057963	0.491982	0.94542	-0.11815	0.167571	0.348241
ADH1B	0.0343338	0.517808	0.999938	0.00772667	0.883812	0.99952	-0.0579986	0.278373	0.548224	-0.0467663	0.380097	0.942916	0.0324514	0.540837	0.999982	-0.0260484	0.623035	0.978636	0.0562827	0.292506	0.505496
ADH1C	-0.0307802	0.822058	0.999938	-0.0301119	0.825855	0.99952	0.0475189	0.728627	0.88602	-0.00790159	0.953938	0.99739	0.0461086	0.736359	0.999982	0.0054064	0.968474	0.998382	-0.030273	0.824939	0.912295
ADH4	-0.140965	0.164155	0.999938	-0.110202	0.273099	0.99952	0.163259	0.109429	0.30382	0.134474	0.183685	0.84051	0.00769391	0.938254	0.999982	0.000390963	0.996859	0.999751	-0.0546804	0.583094	0.754819
ADH5	0.0896634	0.113931	0.999938	0.034082	0.539056	0.99952	0.183116	0.00261298	0.0200879	0.00431361	0.937797	0.99739	-0.0480766	0.38804	0.999982	-0.0500618	0.369054	0.892047	-0.213148	0.000657128	0.0054423
ADH6	-0.00859448	0.883579	0.999938	-0.0318302	0.588633	0.99952	-0.000468801	0.993626	0.997697	-0.0206224	0.725588	0.992882	-0.000429415	0.994161	0.999982	-0.0207162	0.724394	0.991491	0.0826438	0.167309	0.34794
ADH7	-0.0885818	0.335493	0.999938	-0.050886	0.577666	0.99952	-0.118314	0.201592	0.451974	-0.136941	0.141574	0.796042	0.338528	0.000942258	0.165598	0.0339851	0.709504	0.989107	0.0221875	0.807693	0.901988
ADHFE1	0.0641448	0.484129	0.999938	-0.00108431	0.990516	0.999712	0.217214	0.0239625	0.105531	0.00581971	0.949131	0.99739	0.0301274	0.741465	0.999982	0.00421142	0.963176	0.998382	-0.320535	0.0015762	0.010763
ADI1	0.0630056	0.380745	0.999938	0.0271359	0.703985	0.99952	0.253336	0.00143001	0.0125605	-0.0323351	0.650936	0.988534	-0.0280113	0.694936	0.999982	-0.0191856	0.788062	0.997516	-0.264033	0.000975714	0.00742545
ADIG	0.0677657	0.380897	0.999938	-0.0784773	0.311508	0.99952	0.0875241	0.260211	0.52734	-0.175003	0.029909	0.515642	-0.0385755	0.616045	0.999982	0.0383662	0.617951	0.97837	0.098367	0.207258	0.402182
ADIPOQ	-0.00679721	0.922637	0.999938	0.0542974	0.440653	0.99952	-0.0251735	0.719435	0.88082	-0.0173239	0.804617	0.99575	0.00553899	0.936922	0.999982	-0.0676748	0.338129	0.875541	0.0571149	0.417606	0.625696
ADIPOR1	0.0150061	0.88946	0.999938	0.0394008	0.715479	0.99952	0.0978045	0.368894	0.641627	0.0104954	0.922552	0.99575	0.0338666	0.75396	0.999982	-0.0866193	0.425335	0.922849	-0.110055	0.313026	0.52691
ADIPOR2	0.0123395	0.903323	0.999938	-0.0263156	0.795712	0.99952	-0.0935139	0.361358	0.634647	0.0351867	0.72935	0.993232	0.00849039	0.933388	0.999982	0.0840433	0.411259	0.917656	-0.0203482	0.841287	0.920193
ADK	0.000213606	0.996031	0.999938	0.0161962	0.706425	0.99952	-0.0540659	0.215207	0.47033	-0.0687011	0.118712	0.772538	0.0829178	0.0624998	0.793723	-0.0169696	0.693145	0.986032	0.0402897	0.35236	0.568171
ADM	-0.105737	0.29244	0.999938	0.1216	0.227671	0.99952	-0.524175	1.63233e-05	0.00036996	-0.160482	0.115208	0.770181	-0.022603	0.820022	0.999982	0.331998	0.00242082	0.0738895	0.359315	0.00120808	0.00876902
ADM2	0.0187766	0.736694	0.999938	-0.0809748	0.155124	0.99952	-0.0643474	0.255001	0.521108	0.00800572	0.885899	0.99575	0.104467	0.0702674	0.811729	-0.0886771	0.120979	0.632147	0.102551	0.0752285	0.197539
ADNP	-0.0269447	0.724134	0.999938	-0.0903066	0.242867	0.99952	-0.0089875	0.90618	0.964453	-0.0320747	0.67455	0.98932	0.0685456	0.37257	0.999982	-0.0892802	0.248117	0.801656	0.17893	0.0258726	0.0908015
ADNP2	-0.0199102	0.613104	0.999938	0.02008	0.610095	0.99952	-0.0776898	0.0567857	0.195229	-0.0433636	0.275399	0.898982	0.0100971	0.797232	0.999982	-0.0208731	0.596136	0.975596	0.131571	0.00238084	0.0147429
ADO	-0.0055087	0.927448	0.999938	0.0280325	0.643806	0.99952	-0.155715	0.0154873	0.0759282	-0.0562525	0.356636	0.933431	-0.00266623	0.964845	0.999982	0.121407	0.053531	0.446013	0.0706029	0.249622	0.455817
ADORA1	0.0638985	0.420302	0.999938	0.0235967	0.764691	0.99952	-0.0949305	0.234881	0.495571	-0.0681361	0.39058	0.943756	-0.00733511	0.925805	0.999982	0.110976	0.167126	0.709206	-0.0281665	0.720975	0.848371
ADORA2A	0.0335936	0.586434	0.999938	-0.0470405	0.447515	0.99952	-0.145114	0.0252852	0.109631	-0.110628	0.0816344	0.707262	0.0357656	0.562624	0.999982	0.071601	0.251242	0.805047	0.161745	0.0136991	0.0564235
ADORA2B	0.11714	0.432385	0.999938	0.0678454	0.647928	0.99952	0.537331	0.00119087	0.0108794	0.0185237	0.900584	0.99575	0.0488656	0.741978	0.999982	-0.222097	0.142883	0.672722	-0.567699	0.000704818	0.00575001
ADORA3	0.0584662	0.711439	0.999938	-0.123747	0.435872	0.99952	0.0503595	0.749918	0.896984	-0.0246309	0.876015	0.99575	0.0157996	0.920267	0.999982	-0.0856671	0.588399	0.972288	0.109371	0.49045	0.683945
ADPGK	0.018246	0.779807	0.999938	-0.00990456	0.879308	0.99952	-0.0280737	0.667427	0.852141	-0.0206167	0.752136	0.994901	0.00806422	0.901599	0.999982	0.144451	0.0345	0.360524	-0.112255	0.0944908	0.233308
ADPRH	-0.102569	0.30901	0.999938	0.0982007	0.329646	0.99952	-0.0364984	0.714827	0.878308	-0.12069	0.233164	0.874544	0.0271777	0.785439	0.999982	-0.130019	0.200033	0.754098	0.26436	0.0129915	0.0541314
ADPRHL1	0.0359082	0.851917	0.999938	0.164838	0.394843	0.99952	-0.2793	0.154908	0.383106	-0.0945773	0.623686	0.986921	0.0487211	0.800108	0.999982	0.148007	0.444222	0.930283	-0.0236877	0.901974	0.951479
ADPRHL2	0.0496339	0.433589	0.999938	0.0168408	0.789329	0.99952	0.087858	0.171263	0.408471	0.0183083	0.771491	0.99575	-0.0515036	0.416693	0.999982	0.0469207	0.458844	0.936848	-0.168149	0.0124135	0.0522703
ADRA1A	-0.00526924	0.938025	0.999938	-0.00671225	0.921105	0.99952	0.0796892	0.246152	0.510023	0.000940328	0.988929	0.998779	0.11805	0.0908143	0.843279	0.00197301	0.976773	0.999278	-0.188738	0.00946202	0.0426017
ADRA1B	0.102912	0.134011	0.999938	-0.0779215	0.251939	0.99952	0.381531	5.73761e-06	0.000155132	0.223584	0.00249131	0.19795	0.172999	0.015341	0.554255	0.0337649	0.615736	0.97837	-0.837008	2.91633e-12	1.25998e-09
ADRA1D	0.0373838	0.663182	0.999938	0.133006	0.129511	0.99952	-0.134799	0.124657	0.33205	-0.0930996	0.282875	0.903715	0.237987	0.00962487	0.47646	0.230725	0.0117492	0.202036	-0.411297	5.64433e-05	0.000772621
ADRA2A	0.0105913	0.872768	0.999938	-0.0296884	0.654089	0.99952	0.0146792	0.824392	0.930965	0.071052	0.288157	0.906524	-0.0508636	0.444476	0.999982	0.00875809	0.89464	0.998382	-0.0245861	0.7104	0.841988
ADRA2B	0.0742494	0.513323	0.999938	-0.0370589	0.743415	0.99952	0.0413981	0.714692	0.878308	-0.0827709	0.466661	0.96236	0.0429251	0.704683	0.999982	-0.125276	0.273884	0.825913	0.0865129	0.446985	0.649903
ADRA2C	0.103795	0.111917	0.999938	-0.0823117	0.203163	0.99952	0.234103	0.00103195	0.00968071	-0.00327167	0.95898	0.99739	0.0922004	0.155719	0.925477	-0.0433952	0.497132	0.945581	-0.301243	6.68563e-05	0.000888191
ADRB1	-0.00414297	0.953996	0.999938	-0.00375202	0.958333	0.99952	-0.0960502	0.188892	0.434456	-0.0715846	0.323707	0.91908	0.0514871	0.475708	0.999982	-0.134203	0.0708398	0.509565	0.258168	0.00128307	0.00918508
ADRB2	0.089867	0.226327	0.999938	0.0870029	0.241036	0.99952	0.30701	0.000272727	0.0034319	0.0434967	0.553602	0.974041	-0.0666269	0.366506	0.999982	-0.0600483	0.41499	0.918646	-0.400781	9.77879e-06	0.000192967
ADRB3	-0.042433	0.63972	0.999938	-0.0422368	0.641262	0.99952	-0.210933	0.0267232	0.114269	0.157545	0.0908511	0.726525	0.167771	0.0728269	0.817599	-0.127796	0.166002	0.708506	0.0980426	0.284072	0.496091
ADRBK1	0.0297468	0.517238	0.999938	-0.0147569	0.747216	0.99952	0.00121584	0.978792	0.992497	-0.11407	0.0185922	0.442896	0.0407362	0.376937	0.999982	0.042702	0.354722	0.886921	0.0143349	0.754194	0.87056
ADRBK2	-0.016951	0.793405	0.999938	-0.0237601	0.713736	0.99952	-0.119157	0.0746734	0.235216	-0.0671602	0.304366	0.911673	0.120019	0.0727276	0.817599	0.0670786	0.304942	0.848095	0.0397997	0.539902	0.722315
ADRM1	0.0154899	0.738842	0.999938	-0.0229942	0.621149	0.99952	0.0264747	0.56965	0.79734	-0.0168506	0.716906	0.992602	0.0280178	0.547527	0.999982	0.0185026	0.690605	0.985483	-0.0487515	0.298878	0.512623
ADSL	0.0371201	0.48776	0.999938	-0.0677812	0.210268	0.99952	0.181751	0.00202717	0.0164667	-0.00445401	0.933323	0.997282	-0.0176822	0.740044	0.999982	0.0250126	0.639201	0.980515	-0.154057	0.00729915	0.0347657
ADSS	0.00292761	0.961056	0.999938	-0.128899	0.039674	0.99952	0.0906398	0.139415	0.356804	0.0322493	0.591754	0.981904	0.0342379	0.569253	0.999982	0.0234748	0.695856	0.986887	-0.054737	0.365318	0.580178
ADSSL1	-0.0473909	0.547023	0.999938	0.0800412	0.312375	0.99952	-0.456929	3.9946e-06	0.000114446	-0.0653793	0.407639	0.946152	0.039668	0.613805	0.999982	0.184374	0.0255892	0.306496	0.265516	0.00217277	0.0137726
AEBP1	0.00506815	0.967677	0.999938	0.22991	0.0752661	0.99952	0.120509	0.339812	0.613783	0.16419	0.19691	0.851456	-0.00425085	0.972887	0.999982	-0.149192	0.239607	0.793258	-0.366324	0.00671095	0.0325762
AEBP2	0.00697855	0.91727	0.999938	0.000268658	0.996809	0.999921	-0.0252677	0.707216	0.874357	-0.049767	0.461293	0.961603	-0.00715618	0.915172	0.999982	-0.0179357	0.789622	0.997516	0.0927616	0.175445	0.358956
AEN	-0.0239277	0.699562	0.999938	0.0701397	0.263383	0.99952	-0.0797822	0.204976	0.455899	-0.054062	0.386199	0.943548	-0.0213799	0.730149	0.999982	0.155491	0.0178666	0.256414	-0.0465364	0.454829	0.65643
AES	0.0489713	0.450319	0.999938	0.0578259	0.373819	0.99952	0.0176752	0.784199	0.913909	-0.100185	0.129308	0.784788	-0.0218224	0.735385	0.999982	0.0536274	0.408974	0.915437	-0.0562275	0.386962	0.600256
AF205589.2	0.0919394	0.595076	0.999938	-0.0283702	0.869387	0.99952	0.411583	0.0236993	0.104859	-0.0100362	0.953601	0.99739	0.0285487	0.868573	0.999982	-0.191541	0.272726	0.825003	-0.302224	0.0890512	0.223495
AF205589.3	0.0112811	0.854016	0.999938	-0.0788413	0.205779	0.99952	0.173334	0.00854577	0.0490105	-2.19683e-05	0.999714	0.999906	-0.323308	1.64925e-05	0.0134605	-0.113534	0.07319	0.516884	0.331028	1.19173e-05	0.000224898
AFAP1	0.0731713	0.212602	0.999938	0.0787652	0.180758	0.99952	0.163365	0.0085498	0.0490201	-0.13272	0.028843	0.50934	-0.00791363	0.891062	0.999982	-0.169274	0.00669194	0.143069	-0.00546964	0.924575	0.963934
AFAP1-AS1	-0.142002	0.138775	0.999938	-0.171168	0.0772086	0.99952	-0.456049	4.79826e-05	0.000863021	0.129822	0.174374	0.830118	0.0935791	0.323177	0.999982	0.119837	0.20866	0.765063	0.425933	0.000110785	0.00132648
AFAP1L1	0.0283435	0.654173	0.999938	0.206089	0.00295289	0.493847	-0.333646	1.61061e-05	0.000365837	-0.13333	0.0430254	0.577215	0.00079153	0.989998	0.999982	0.16818	0.0125899	0.210385	0.0635053	0.319465	0.534236
AFAP1L2	0.0157672	0.706479	0.999938	0.0385999	0.360013	0.99952	-0.0196348	0.639363	0.836168	-0.0640857	0.134215	0.787051	-0.00430986	0.917902	0.999982	-0.0132277	0.751949	0.993927	0.0467763	0.269226	0.478343
AFF1	-0.0821571	0.185385	0.999938	-0.122369	0.0533457	0.99952	-0.188254	0.00453631	0.0304482	-0.0202349	0.74006	0.994579	-0.0473565	0.439771	0.999982	0.169349	0.00958296	0.179199	0.290953	6.02558e-05	0.000813002
AFF2	0.00829881	0.875295	0.999938	-0.00264113	0.960157	0.99952	0.160999	0.00506101	0.0331027	-0.0103456	0.844911	0.99575	-0.0173087	0.743636	0.999982	-0.17052	0.00324946	0.0903744	0.0314343	0.553549	0.732531
AFF3	-0.0364279	0.646545	0.999938	-0.115965	0.152076	0.99952	0.0101062	0.898565	0.962445	-0.00218918	0.977967	0.99739	0.119076	0.141823	0.916185	0.0522795	0.511427	0.950233	-0.0269576	0.734095	0.857575
AFF4	0.0273278	0.654093	0.999938	-0.102986	0.0999129	0.99952	0.0772882	0.211459	0.465079	0.00951706	0.875772	0.99575	-0.000683141	0.991044	0.999982	-0.0452603	0.459619	0.936887	0.0347003	0.569864	0.744926
AFG3L1P	-0.0108668	0.875027	0.999938	-0.0646994	0.35322	0.99952	-0.00823972	0.905063	0.963907	-0.0326968	0.63674	0.987629	-0.00622804	0.928164	0.999982	0.0147291	0.831224	0.998382	0.107869	0.127394	0.288732
AFG3L2	-0.0448769	0.491543	0.999938	-0.104473	0.116734	0.99952	-0.0646211	0.324423	0.597606	-0.0173863	0.789011	0.99575	0.125003	0.0632373	0.793723	0.0246429	0.704686	0.98775	0.0816065	0.216004	0.413797
AFM	-0.00520068	0.950576	0.999938	0.124393	0.146868	0.99952	-0.129868	0.130614	0.341501	0.139068	0.106656	0.755034	-0.0735601	0.384329	0.999982	-0.0432626	0.607083	0.977331	-0.01159	0.890151	0.946272
AFMID	0.0109815	0.881628	0.999938	0.00549355	0.94061	0.99952	-0.11497	0.127928	0.3371	0.00281371	0.969559	0.99739	0.0644739	0.385567	0.999982	0.124511	0.10056	0.586332	-0.0933708	0.212688	0.409235
AFP	-0.00576085	0.964503	0.999938	-0.226197	0.0898757	0.99952	-0.129949	0.320357	0.593493	-0.0383484	0.76724	0.99575	0.113827	0.382945	0.999982	-0.0201567	0.876287	0.998382	0.30655	0.0246709	0.0874872
AFTPH	-0.0196588	0.623566	0.999938	0.00589385	0.882755	0.99952	-0.16893	0.000251133	0.0032168	-0.0805956	0.0524179	0.612577	0.0487889	0.228986	0.974399	0.0225613	0.573553	0.969044	0.191814	5.64854e-05	0.000772687
AGA	0.0141868	0.850553	0.999938	-0.0246055	0.744014	0.99952	0.117464	0.127629	0.336767	0.109193	0.155399	0.808142	0.0392677	0.602892	0.999982	-0.0238571	0.751523	0.993877	-0.231735	0.0046646	0.024652
AGAP1	0.0378397	0.686915	0.999938	-0.116561	0.220764	0.99952	0.154115	0.10934	0.303647	0.0216589	0.817348	0.99575	0.0266708	0.776165	0.999982	-0.030494	0.745186	0.993023	-0.0933606	0.324062	0.539602
AGAP11	-0.0185638	0.778387	0.999938	-0.106753	0.114478	0.99952	0.0102986	0.875866	0.952626	-0.0321398	0.626654	0.987013	0.0160014	0.808294	0.999982	-0.0157056	0.811767	0.998382	0.146752	0.0336579	0.110881
AGAP2	-0.0115117	0.903647	0.999938	-0.172933	0.0782123	0.99952	0.202205	0.04168	0.157443	0.0586883	0.538653	0.972615	0.0733008	0.443506	0.999982	-0.212506	0.0330459	0.354475	0.062635	0.511923	0.700438
AGAP3	0.0611186	0.744655	0.999938	-0.112775	0.548905	0.99952	0.189386	0.317332	0.590526	0.0141422	0.939864	0.99739	-0.00484503	0.97938	0.999982	-0.055618	0.766895	0.995946	-0.091539	0.626156	0.78464
AGAP4	-0.0182083	0.718132	0.999938	0.00921131	0.854968	0.99952	-0.00839887	0.867628	0.94927	0.00432908	0.931525	0.996627	-0.105421	0.0447835	0.727838	-0.0620543	0.22505	0.781101	0.180456	0.00132603	0.00943045
AGBL1	0.0637807	0.507787	0.999938	-0.0962753	0.320198	0.99952	0.188626	0.0580441	0.198185	-0.0826829	0.392017	0.94462	0.199676	0.0457202	0.731594	-0.156244	0.112348	0.610436	-0.116906	0.229601	0.431332
AGBL2	-0.00207845	0.973117	0.999938	-0.00795218	0.897427	0.99952	0.00702715	0.909301	0.965699	0.0437627	0.480235	0.964318	-0.0360672	0.560066	0.999982	-0.0403474	0.514833	0.951847	0.0355822	0.565318	0.74228
AGBL3	-0.0415471	0.819208	0.999938	-0.0315358	0.862236	0.99952	-0.0940531	0.60566	0.817188	-0.0390791	0.829767	0.99575	0.073808	0.685056	0.999982	-0.019126	0.916167	0.998382	0.151493	0.407675	0.617332
AGBL4	0.0547571	0.221058	0.999938	0.0467313	0.294328	0.99952	0.058753	0.190182	0.436075	-0.0312642	0.480215	0.964318	-0.0098893	0.822496	0.999982	-0.0740111	0.102274	0.589275	-0.0451941	0.310149	0.52458
AGBL5	0.0577883	0.690469	0.999938	0.0356921	0.805526	0.99952	0.0243566	0.866531	0.949168	-0.0578641	0.690085	0.98932	0.0607311	0.675635	0.999982	-0.0114709	0.936897	0.998382	-0.109342	0.453047	0.654738
AGER	-0.0417988	0.660076	0.999938	-0.0803532	0.400342	0.99952	-0.0634732	0.505317	0.75131	0.278354	0.00661959	0.299629	-0.130002	0.178562	0.941689	-0.0832226	0.383979	0.900388	0.120461	0.211413	0.407764
AGFG1	-0.00900885	0.864307	0.999938	-0.033931	0.521437	0.99952	0.0186552	0.723689	0.882764	-0.0101008	0.848061	0.99575	0.0131023	0.803776	0.999982	0.0185296	0.72547	0.991491	0.0026267	0.960249	0.980726
AGFG2	0.0618801	0.388501	0.999938	0.00932233	0.895863	0.99952	0.114398	0.117311	0.318296	-0.100378	0.166964	0.821777	0.0622763	0.385517	0.999982	0.0529726	0.459478	0.936887	-0.200558	0.00878645	0.0402517
AGGF1	-0.0333209	0.595253	0.999938	-0.0617683	0.328099	0.99952	0.0811375	0.202058	0.452466	-0.0650434	0.303612	0.911393	0.0243612	0.697337	0.999982	0.0615924	0.329452	0.868018	-0.00707148	0.909988	0.956204
AGK	-0.0115907	0.915348	0.999938	0.142272	0.19953	0.99952	-0.144481	0.19287	0.439967	-0.0209394	0.847758	0.99575	-0.0524147	0.63151	0.999982	-0.0171632	0.874947	0.998382	0.104272	0.343354	0.56027
AGL	0.0475692	0.688311	0.999938	0.0389825	0.74222	0.99952	-0.0577155	0.626732	0.829212	-0.0422171	0.721737	0.992882	-0.0349056	0.768314	0.999982	0.0579841	0.625136	0.979059	-0.00980064	0.934027	0.967965
AGMAT	-0.0184643	0.800398	0.999938	0.0406387	0.578847	0.99952	-0.0419997	0.566282	0.795439	0.026416	0.717751	0.992882	0.0986179	0.184544	0.943863	0.128112	0.0885073	0.558656	-0.233411	0.00347647	0.0197845
AGPAT1	0.0394255	0.425847	0.999938	-0.0173355	0.724846	0.99952	0.0249342	0.613144	0.820929	-0.0484472	0.329393	0.9217	0.0737977	0.142302	0.916185	-0.0840658	0.0967368	0.577727	0.0115438	0.814552	0.90599
AGPAT2	0.227365	0.0125308	0.999938	0.225005	0.0133634	0.870764	0.421186	3.95183e-05	0.000744351	0.132946	0.128079	0.784154	-0.201377	0.0250715	0.636501	-0.204307	0.0232261	0.294055	-0.600871	1.97021e-07	7.8877e-06
AGPAT3	-0.0327531	0.810522	0.999938	-0.0337304	0.804987	0.99952	-0.0602228	0.659782	0.848005	-0.0908653	0.507633	0.966711	0.0438226	0.748489	0.999982	0.0513673	0.707151	0.988291	0.122265	0.374403	0.588477
AGPAT4	-0.0167377	0.903634	0.999938	-0.0352384	0.798905	0.99952	0.0235553	0.864726	0.948506	0.0200405	0.884748	0.99575	0.0285185	0.836612	0.999982	-0.00529154	0.969463	0.998382	-0.0149785	0.913718	0.958017
AGPAT4-IT1	-0.0261536	0.798326	0.999938	-0.0373733	0.715206	0.99952	-0.0688855	0.502642	0.749637	0.0151895	0.881977	0.99575	-0.0391493	0.702341	0.999982	0.093486	0.364806	0.89056	0.0627745	0.540969	0.722896
AGPAT5	0.00542362	0.918186	0.999938	0.00373825	0.943554	0.99952	0.009351	0.859459	0.946276	-0.0338131	0.52361	0.971127	0.0226931	0.667905	0.999982	0.0297178	0.574747	0.969102	-0.0372286	0.482932	0.678309
AGPAT6	-0.0220675	0.722569	0.999938	0.0279583	0.653107	0.99952	-0.022188	0.721121	0.88149	-0.0604109	0.335101	0.925005	-0.00117408	0.98491	0.999982	0.0870707	0.16899	0.711099	-0.0092822	0.881164	0.941224
AGPAT9	-0.221425	0.003644	0.999938	-0.0698919	0.320548	0.99952	-0.947161	4.45578e-13	3.554e-10	-0.424664	2.02424e-06	0.0209894	0.278675	0.000452275	0.113003	0.592049	6.88051e-09	9.51254e-06	0.792325	2.06834e-11	5.16785e-09
AGPHD1	-0.0509219	0.236177	0.999938	-0.00348324	0.934482	0.99952	0.0818569	0.0623893	0.208783	-0.0824337	0.0606899	0.640824	-0.0347426	0.415398	0.999982	0.166626	0.000539658	0.0271636	-0.0769782	0.0785077	0.203671
AGPS	0.0149964	0.922061	0.999938	0.0669459	0.662872	0.99952	-0.136082	0.378411	0.649955	-0.0405448	0.791507	0.99575	0.0329165	0.830025	0.999982	0.0255074	0.867857	0.998382	0.0361583	0.813597	0.905364
AGR2	-0.0573254	0.65205	0.999938	-0.0737135	0.562565	0.99952	0.110476	0.387512	0.657736	-0.0540315	0.67076	0.98932	0.133882	0.296708	0.999351	-0.0872407	0.493751	0.94542	0.0279271	0.825854	0.912711
AGR3	0.00173809	0.983371	0.999938	-0.0240553	0.773177	0.99952	0.010464	0.900157	0.962764	0.0158883	0.848949	0.99575	-0.187623	0.0319914	0.670843	0.0676413	0.420393	0.922203	0.115918	0.172694	0.35529
AGRN	0.0284147	0.761979	0.999938	0.00784337	0.933312	0.99952	0.0763048	0.418708	0.684199	-0.0143874	0.878029	0.99575	0.0318769	0.734079	0.999982	-0.11089	0.243363	0.797671	-0.0192694	0.837178	0.918402
AGRP	-0.0522675	0.718593	0.999938	-0.159384	0.277056	0.99952	0.0937314	0.519378	0.762501	0.184855	0.209294	0.859587	-0.0731905	0.614301	0.999982	-0.023007	0.873838	0.998382	0.029197	0.840328	0.919715
AGSK1	0.0223574	0.742698	0.999938	0.0501933	0.463103	0.99952	-0.0155791	0.818959	0.928825	-0.161427	0.0244133	0.480801	0.0591044	0.388585	0.999982	0.0197323	0.771963	0.996486	0.0255373	0.707774	0.840639
AGT	0.104457	0.52197	0.999938	0.0053782	0.973589	0.99952	0.288925	0.0846153	0.255422	-0.0197661	0.90317	0.99575	0.0631662	0.697839	0.999982	-0.211595	0.200314	0.754507	-0.230723	0.163889	0.342821
AGTPBP1	0.0564671	0.364815	0.999938	-0.02428	0.694796	0.99952	0.0505434	0.416498	0.68247	0.0245026	0.692148	0.98932	-0.0139479	0.821489	0.999982	0.0429214	0.489389	0.94542	-0.136331	0.0351411	0.114405
AGTR1	0.0291214	0.576385	0.999938	0.00823834	0.874052	0.99952	-0.0372726	0.475477	0.730438	-0.0808506	0.12869	0.784788	0.00494705	0.924154	0.999982	0.0988372	0.0662575	0.494618	-0.0230426	0.658066	0.8072
AGTR2	-0.00688445	0.888329	0.999938	-0.0240651	0.624322	0.99952	0.00758273	0.877094	0.952861	0.0262423	0.593485	0.981964	0.0507946	0.305329	0.999982	-0.0103687	0.832551	0.998382	-0.0433205	0.380599	0.595374
AGTRAP	0.0484095	0.410267	0.999938	-0.0105555	0.856569	0.99952	-0.0583691	0.322299	0.595658	0.0551443	0.349241	0.929789	0.0662596	0.262569	0.98356	-0.0531234	0.366878	0.891784	-0.0478265	0.415849	0.624601
AGXT	-0.0219889	0.683255	0.999938	0.0124391	0.817245	0.99952	0.00978981	0.855654	0.944161	-0.0679904	0.213589	0.86394	0.0585701	0.282031	0.993241	0.0402944	0.456442	0.935542	-0.0311331	0.56413	0.741518
AGXT2	0.0186596	0.706137	0.999938	0.0350071	0.480936	0.99952	-0.038359	0.440412	0.702317	-0.00607021	0.90225	0.99575	0.0523647	0.294762	0.99867	-0.0297991	0.547982	0.962718	-0.0318218	0.521371	0.707336
AGXT2L1	0.237545	0.17856	0.999938	-0.00168879	0.992225	0.999791	0.922876	1.45013e-05	0.000334886	0.170357	0.330362	0.9217	0.0531328	0.759396	0.999982	-0.296223	0.0967229	0.577727	-1.08613	1.32367e-06	3.7603e-05
AGXT2L2	0.0286213	0.613507	0.999938	-0.00844998	0.881181	0.99952	-0.0194408	0.731183	0.887007	0.00100593	0.9858	0.99817	0.00208601	0.970559	0.999982	0.0167026	0.767798	0.995946	-0.0206117	0.715717	0.845295
AHCTF1	-0.039921	0.700267	0.999938	-0.120735	0.250056	0.99952	-0.0254328	0.806092	0.924796	-0.015949	0.877615	0.99575	0.0781759	0.452872	0.999982	-0.0357476	0.73023	0.991531	0.1595	0.132398	0.296188
AHCY	0.0355935	0.419207	0.999938	-0.0279634	0.52461	0.99952	0.0358204	0.416289	0.682396	-0.00271843	0.950476	0.99739	0.0160349	0.714468	0.999982	0.0249676	0.569649	0.967358	-0.0818874	0.0705347	0.188986
AHCYL1	0.046154	0.570619	0.999938	0.0659489	0.419309	0.99952	-0.0123401	0.879107	0.95365	-0.0526175	0.518327	0.969957	0.0857342	0.295954	0.998843	-0.0199702	0.805641	0.998207	-0.113075	0.171508	0.353814
AHCYL2	0.045526	0.429608	0.999938	0.0180809	0.75246	0.99952	0.036871	0.521453	0.763962	-0.0452108	0.432768	0.955323	0.0169046	0.768058	0.999982	0.0582261	0.314338	0.856847	-0.130518	0.0300258	0.101562
AHDC1	0.00814735	0.91358	0.999938	-0.0446385	0.5535	0.99952	0.00802531	0.914869	0.967684	-0.0125107	0.86767	0.99575	0.0987232	0.196129	0.953971	-0.0909009	0.232755	0.787417	0.0330291	0.660562	0.808686
AHI1	-0.0570058	0.361982	0.999938	-0.0872303	0.167741	0.99952	-0.143758	0.0275281	0.116553	-0.078969	0.210141	0.860395	-0.0182236	0.769015	0.999982	-0.0111387	0.857471	0.998382	0.396215	9.73172e-07	2.8955e-05
AHNAK	0.0370174	0.770421	0.999938	0.0211237	0.867665	0.99952	0.129818	0.310815	0.583532	0.0836377	0.511178	0.967051	0.0499407	0.694008	0.999982	-0.133258	0.298436	0.842787	-0.188392	0.145867	0.316074
AHNAK2	0.0625794	0.529457	0.999938	0.00995822	0.919976	0.99952	-0.146586	0.14782	0.371689	-0.0617964	0.53458	0.972397	0.154761	0.127424	0.9055	0.150697	0.137254	0.663058	-0.169708	0.0961505	0.23628
AHR	0.0608972	0.419908	0.999938	-0.0427356	0.57007	0.99952	0.203905	0.0110636	0.058883	0.0139934	0.852036	0.99575	-0.0178534	0.811944	0.999982	-0.085755	0.259098	0.812394	-0.132537	0.0864973	0.218887
AHSA1	0.00227214	0.975246	0.999938	-0.0223687	0.76022	0.99952	-0.0263453	0.719359	0.88082	-0.0657865	0.372869	0.939561	0.00802841	0.912704	0.999982	0.197048	0.0118088	0.202599	-0.0929747	0.21151	0.407842
AHSA2	0.00238896	0.977014	0.999938	-0.00956988	0.908125	0.99952	-0.0778654	0.351973	0.626005	0.00763247	0.926662	0.996015	-0.0153788	0.852904	0.999982	0.011908	0.885825	0.998382	0.0807631	0.334663	0.550949
AHSG	-0.00953237	0.944893	0.999938	-0.31586	0.0292834	0.99952	0.0586162	0.671364	0.853906	0.241606	0.0890826	0.726525	-0.073759	0.593819	0.999982	0.0984942	0.477368	0.940776	0.000377863	0.997814	0.999115
AICDA	0.00292733	0.971727	0.999938	-0.102333	0.222425	0.99952	-0.0201799	0.80709	0.925394	0.113631	0.176978	0.833559	0.0579506	0.485094	0.999982	-0.0404451	0.6252	0.979059	-0.0115768	0.88855	0.945532
AIDA	0.000423429	0.995042	0.999938	-0.0343551	0.615051	0.99952	-0.00384515	0.955	0.982796	-0.00184549	0.978393	0.99739	-0.0701827	0.308197	0.999982	0.153074	0.0322339	0.349799	-0.0433354	0.526499	0.711955
AIF1	0.0794425	0.390967	0.999938	-0.125414	0.180401	0.99952	0.407945	0.000145082	0.00209813	0.0527094	0.567598	0.976016	-0.0597728	0.517262	0.999982	0.0310842	0.735497	0.992303	-0.386093	0.000269383	0.00266784
AIF1L	0.0158561	0.880642	0.999938	0.0219896	0.835077	0.99952	-0.117721	0.27081	0.539073	-0.0436274	0.679958	0.98932	0.0281811	0.78967	0.999982	0.129216	0.227929	0.783126	-0.0340588	0.747252	0.866211
AIFM1	-0.0127679	0.77451	0.999938	-0.00157073	0.971862	0.99952	-0.0744709	0.103721	0.293568	-0.0540021	0.232107	0.874253	0.0214457	0.630905	0.999982	0.146895	0.00270795	0.0790216	-0.0256551	0.565851	0.742416
AIFM2	0.0573113	0.274767	0.999938	0.0020755	0.968061	0.99952	0.124848	0.0225448	0.101045	-0.0376604	0.469886	0.963808	0.00297966	0.954161	0.999982	-0.0730337	0.167138	0.709206	-0.0766245	0.148009	0.319098
AIFM3	-0.0707819	0.23884	0.999938	0.000636587	0.991426	0.999791	-0.26596	0.000127028	0.00190203	-0.227843	0.00067449	0.114652	0.117466	0.0562387	0.778038	0.220349	0.000933248	0.0394973	0.226016	0.000730169	0.00591017
AIG1	0.0573635	0.150061	0.999938	0.0101366	0.795118	0.99952	0.0347318	0.377119	0.648912	-0.0389618	0.322778	0.918817	-0.0195275	0.617566	0.999982	-0.011857	0.761384	0.994749	-0.0320269	0.414842	0.623907
AIM1	0.0540513	0.60575	0.999938	-0.0344261	0.741946	0.99952	-0.0175364	0.866686	0.949218	-0.0422435	0.686343	0.98932	0.0908481	0.387996	0.999982	0.0110677	0.915609	0.998382	-0.0617968	0.555446	0.734011
AIM1L	-0.0469935	0.571369	0.999938	0.0508816	0.540191	0.99952	-0.0204558	0.804871	0.924663	0.0109606	0.894643	0.99575	0.0578434	0.48671	0.999982	-0.00400652	0.961384	0.998382	-0.0482551	0.561153	0.738541
AIM2	-0.13466	0.0938348	0.999938	-0.0585151	0.45608	0.99952	0.236654	0.00523398	0.0338612	-0.141839	0.0784908	0.703042	-0.225205	0.00746057	0.422725	-0.22894	0.00665012	0.14249	0.552453	1.82267e-07	7.46912e-06
AIMP1	0.00152276	0.98117	0.999938	-0.0180828	0.77944	0.99952	-0.044031	0.496994	0.745509	0.00505432	0.937562	0.99739	0.000295667	0.996344	0.999982	0.0696149	0.286236	0.834874	-0.0144981	0.822292	0.910351
AIMP2	0.0281997	0.629363	0.999938	0.00578451	0.920959	0.99952	0.0119699	0.837368	0.935946	-0.0378359	0.518078	0.969957	-0.00685043	0.906459	0.999982	0.141834	0.021334	0.281619	-0.143211	0.0202281	0.0755024
AIP	0.00490304	0.893544	0.999938	0.0119093	0.745367	0.99952	-0.0717653	0.0590535	0.200664	-0.0563839	0.13269	0.787051	-0.0349319	0.344736	0.999982	0.0509421	0.172526	0.718153	0.0951954	0.014635	0.0593979
AIPL1	-0.0186974	0.699832	0.999938	-0.0394611	0.418247	0.99952	-0.0354671	0.466325	0.723688	0.0246082	0.61225	0.9845	0.0839161	0.0924047	0.846076	-0.00787815	0.870791	0.998382	-0.00703989	0.88443	0.943254
AIRE	-0.0540688	0.625456	0.999938	0.0395238	0.720922	0.99952	-0.242849	0.035808	0.140903	0.186675	0.100422	0.742565	0.202669	0.075877	0.8192	0.278885	0.0173726	0.253001	-0.410891	0.000936005	0.00718655
AJAP1	0.0263036	0.780943	0.999938	-0.158488	0.102831	0.99952	-0.0219427	0.816505	0.928116	0.137067	0.155517	0.808142	-0.0520588	0.582926	0.999982	-0.025956	0.783761	0.997516	0.0949226	0.32014	0.534978
AK1	0.0156484	0.72151	0.999938	-0.0288131	0.512934	0.99952	0.0771383	0.0878297	0.261885	-0.063089	0.158644	0.810712	0.03482	0.430057	0.999982	0.0323798	0.46269	0.93754	-0.0682227	0.128697	0.290731
AK2	0.00644816	0.897797	0.999938	0.0470488	0.352864	0.99952	-0.289637	4.62706e-06	0.000130043	-0.0803546	0.118527	0.772259	0.111882	0.0334778	0.68065	0.152431	0.00516696	0.12232	0.0520689	0.304817	0.518861
AK3	0.0190271	0.771713	0.999938	-0.0511601	0.437769	0.99952	0.10087	0.132626	0.345051	0.0534158	0.418094	0.950043	0.0684552	0.301461	0.999351	-0.0625303	0.344369	0.880039	-0.128174	0.0594045	0.166612
AK3L1	0.0901696	0.617394	0.999938	-0.028983	0.872142	0.99952	0.397435	0.035071	0.138908	0.0673585	0.708706	0.990762	0.0504278	0.77958	0.999982	-0.120823	0.504126	0.947139	-0.4557	0.0170912	0.066701
AK5	0.0465653	0.527918	0.999938	-0.0382489	0.603657	0.99952	0.134017	0.077409	0.240608	0.0850998	0.253142	0.889801	0.0742465	0.317229	0.999982	-0.127149	0.092842	0.568287	-0.17469	0.0241586	0.0862158
AK7	0.0872211	0.248515	0.999938	0.10751	0.157768	0.99952	0.348523	7.83966e-05	0.00128419	0.173258	0.0272062	0.49939	-0.0691924	0.357548	0.999982	-0.146332	0.0586048	0.466365	-0.501029	4.31846e-07	1.4653e-05
AKAP1	-0.0153489	0.672631	0.999938	-0.0124729	0.731163	0.99952	-0.0823229	0.030597	0.12595	-0.058028	0.11864	0.772482	-0.00579547	0.873043	0.999982	-0.000187138	0.995882	0.999751	0.174007	5.67359e-05	0.00077475
AKAP10	-0.0721074	0.413373	0.999938	-0.0339782	0.69838	0.99952	-0.100199	0.258675	0.525492	-0.0431683	0.622823	0.986921	0.0914531	0.301528	0.999351	-0.0458024	0.601877	0.977331	0.203695	0.0270471	0.0938436
AKAP11	0.0191944	0.645292	0.999938	0.0145788	0.72638	0.99952	0.018116	0.663887	0.850595	-0.0133791	0.748051	0.994901	0.0209605	0.615346	0.999982	0.022112	0.596178	0.975596	-0.08174	0.0584	0.164641
AKAP12	-0.0272175	0.777327	0.999938	-0.121226	0.214698	0.99952	-0.0510626	0.596476	0.812307	-0.0630095	0.514158	0.96888	0.171144	0.0844235	0.827398	0.166128	0.0933761	0.570009	-0.0749001	0.438871	0.643165
AKAP13	0.0627872	0.419478	0.999938	-0.076827	0.324813	0.99952	-0.0711724	0.361021	0.634581	-0.0753999	0.333706	0.923704	0.17521	0.0307556	0.670843	-0.0698376	0.369946	0.892392	0.0551207	0.477808	0.674632
AKAP14	0.0880572	0.498703	0.999938	-0.272024	0.0441147	0.99952	1.26481	4.72218e-10	7.83428e-08	0.317725	0.0204257	0.451586	-0.274258	0.0425384	0.721527	-0.349107	0.0117054	0.201661	-0.775235	2.69131e-06	6.63642e-05
AKAP3	-0.0067242	0.946978	0.999938	0.0421455	0.677338	0.99952	-0.10322	0.312395	0.585226	0.032566	0.747641	0.994901	0.108246	0.289916	0.997806	0.0526226	0.603744	0.977331	-0.125666	0.221021	0.420353
AKAP4	-0.019783	0.848563	0.999938	-0.0811621	0.436088	0.99952	0.0212417	0.837556	0.935946	-0.0928677	0.373764	0.939568	0.244823	0.0249022	0.636501	-0.0419146	0.686179	0.984878	-0.030362	0.769587	0.880241
AKAP5	-0.00162513	0.980817	0.999938	-0.156484	0.0277334	0.99952	0.411708	2.05364e-06	6.70684e-05	0.0412914	0.542785	0.973582	0.0227715	0.736474	0.999982	-0.195839	0.0072379	0.151769	-0.121931	0.0805107	0.207382
AKAP6	0.00571896	0.894671	0.999938	0.0623086	0.157591	0.99952	-0.134526	0.00426933	0.0290572	-0.0589952	0.17997	0.836975	0.0411603	0.345004	0.999982	0.0679303	0.124792	0.639645	0.0162869	0.706497	0.840004
AKAP7	-0.0149578	0.929228	0.999938	-0.00851128	0.959691	0.99952	0.0915086	0.58798	0.807946	-0.140287	0.408116	0.946152	-0.175673	0.302164	0.999351	-0.07886	0.640326	0.980515	0.326676	0.0614031	0.17058
AKAP8	0.0825117	0.147915	0.999938	0.0585422	0.2995	0.99952	0.123531	0.0346029	0.13747	0.0528872	0.347642	0.929083	0.0120727	0.828799	0.999982	0.0234866	0.674397	0.983541	-0.353137	1.13576e-06	3.28959e-05
AKAP8L	-0.00092404	0.98471	0.999938	-0.0481905	0.32246	0.99952	0.0187227	0.698237	0.869567	-0.0227371	0.638007	0.987629	0.00175748	0.970924	0.999982	-0.00283879	0.953053	0.998382	0.0540872	0.26802	0.476811
AKAP9	0.0276655	0.766789	0.999938	-0.0643732	0.491854	0.99952	0.0171721	0.853865	0.943497	-0.0233561	0.802243	0.99575	-0.0234813	0.801206	0.999982	0.0432997	0.642954	0.980515	0.0229608	0.805518	0.90087
AKD1	0.0414379	0.801052	0.999938	-0.111145	0.500839	0.99952	0.124531	0.451234	0.711667	0.0151279	0.926662	0.996015	-0.0325153	0.843219	0.999982	0.0744978	0.651004	0.980515	-0.112059	0.497357	0.688852
AKIRIN1	-0.0226957	0.734754	0.999938	-0.0829126	0.222355	0.99952	0.0361618	0.589984	0.809092	0.0461449	0.492498	0.966356	0.0861014	0.205607	0.958419	-0.0218495	0.744271	0.993023	-0.0410746	0.540843	0.722896
AKIRIN2	0.0598762	0.433822	0.999938	-0.0877286	0.254847	0.99952	0.264231	0.00173626	0.0145546	0.0652066	0.394571	0.94514	-0.00924327	0.90324	0.999982	-0.111447	0.151264	0.687318	-0.181018	0.0239706	0.0856925
AKIRIN2-AS1	-0.0370758	0.592666	0.999938	-0.0650834	0.350585	0.99952	0.180588	0.0141448	0.070905	-0.00925602	0.89346	0.99575	-0.148205	0.0401069	0.707678	-0.0247755	0.720287	0.991336	0.103743	0.142045	0.310699
AKNA	-0.0081023	0.919969	0.999938	0.0343002	0.671132	0.99952	0.0118282	0.883402	0.955618	0.0580973	0.473553	0.964318	0.017141	0.831733	0.999982	-0.0451195	0.576999	0.969707	-0.0681813	0.401215	0.612821
AKR1A1	0.0293351	0.478923	0.999938	-0.0356841	0.390245	0.99952	-0.00166238	0.96783	0.988153	-0.0334624	0.420004	0.951186	-0.0370808	0.37225	0.999982	0.068675	0.104947	0.595618	0.00974524	0.813205	0.905025
AKR1B1	0.00926678	0.846493	0.999938	-0.0195023	0.684087	0.99952	0.0235269	0.623792	0.826964	-0.025976	0.588336	0.980921	0.000717637	0.988034	0.999982	0.165408	0.00182074	0.062103	-0.153569	0.0033806	0.0193719
AKR1B10	0.0177309	0.804043	0.999938	0.0545915	0.447325	0.99952	-0.031932	0.655445	0.845891	-0.127929	0.0825392	0.708957	0.0401496	0.575221	0.999982	0.0648806	0.367631	0.891792	-0.0175105	0.806427	0.901352
AKR1C1	-0.0197944	0.794485	0.999938	-0.00648461	0.931952	0.99952	-0.0414418	0.586381	0.806925	0.0925698	0.22974	0.874253	0.17979	0.0247001	0.636501	0.134433	0.085979	0.552591	-0.339167	0.000134961	0.0015601
AKR1C2	-0.0937621	0.316896	0.999938	0.0459689	0.620925	0.99952	-0.0900889	0.335849	0.610202	0.0254373	0.78398	0.99575	0.108554	0.248181	0.979819	0.029611	0.749705	0.993443	-0.025747	0.781421	0.886672
AKR1C3	0.11495	0.131995	0.999938	-0.00550979	0.941081	0.99952	0.0251424	0.736192	0.889123	0.0177325	0.812076	0.99575	0.161037	0.0387988	0.703776	0.135721	0.0779146	0.528607	-0.449178	2.42241e-06	6.14131e-05
AKR1C4	0.0084708	0.906729	0.999938	-0.0857936	0.241929	0.99952	-0.0766041	0.294739	0.566531	0.0269903	0.709266	0.990813	0.272439	0.000822987	0.156579	0.126788	0.0887542	0.559108	-0.272392	0.000824371	0.00650526
AKR1CL1	-0.0187813	0.800039	0.999938	0.0232234	0.754208	0.99952	0.0791917	0.290741	0.561685	0.153206	0.047198	0.590702	-0.0168536	0.820169	0.999982	-0.111446	0.141367	0.670715	-0.108567	0.151486	0.324171
AKR1CL2	-0.00433938	0.954134	0.999938	0.0730668	0.337384	0.99952	0.104246	0.175178	0.414329	-0.0651988	0.39107	0.944012	-0.0355002	0.638722	0.999982	-0.0279478	0.711439	0.989589	-0.0443811	0.557747	0.735854
AKR1D1	0.038136	0.443536	0.999938	-0.0155535	0.75346	0.99952	-0.0369036	0.458235	0.717388	-0.0444998	0.372301	0.939391	0.0278955	0.574081	0.999982	0.0549471	0.272644	0.825003	-0.0240396	0.627844	0.785869
AKR7A2	0.066453	0.232487	0.999938	-0.0743713	0.183046	0.99952	0.193354	0.00153063	0.0132094	0.0161434	0.768688	0.99575	0.0308867	0.574555	0.999982	0.0364451	0.508265	0.948103	-0.269049	4.29751e-05	0.000624977
AKR7A2P1	0.0646465	0.202762	0.999938	0.0275774	0.58176	0.99952	0.193174	0.00063381	0.00652629	-0.0577973	0.253236	0.889801	-0.0320755	0.522198	0.999982	0.0667983	0.188622	0.740084	-0.262403	1.72579e-05	0.000303814
AKR7A3	0.0685759	0.160804	0.999938	-0.0161682	0.736085	0.99952	0.163483	0.00203923	0.0165452	-0.0112582	0.814342	0.99575	0.00968894	0.839818	0.999982	0.0404816	0.401602	0.911102	-0.25491	1.46829e-05	0.000265239
AKR7L	0.0569952	0.367449	0.999938	-0.0218453	0.727908	0.99952	0.196318	0.00410877	0.0282332	-0.0397191	0.528192	0.971169	0.0416566	0.508441	0.999982	0.0552666	0.381922	0.89983	-0.288771	9.4136e-05	0.00117039
AKT1	0.0542703	0.502257	0.999938	-0.0541218	0.503417	0.99952	0.0559403	0.48932	0.740966	-0.0562263	0.487124	0.964943	-0.0266598	0.740831	0.999982	0.0958501	0.240522	0.794131	-0.0691143	0.394197	0.605904
AKT1S1	-0.0411028	0.77929	0.999938	0.060541	0.680055	0.99952	-0.127088	0.389453	0.658936	0.0513526	0.726361	0.992882	0.0287329	0.844622	0.999982	0.000600196	0.996732	0.999751	0.0269177	0.854317	0.927534
AKT2	-0.00384106	0.986945	0.999938	-0.0951259	0.685801	0.99952	0.00729278	0.975216	0.991374	-0.0981544	0.676389	0.98932	0.072172	0.758722	0.999982	0.0378035	0.872092	0.998382	0.0797362	0.734399	0.857655
AKT3	-0.000984808	0.989198	0.999938	-0.0490083	0.502455	0.99952	-0.0609983	0.405064	0.67199	-0.0919781	0.213349	0.86381	0.10723	0.149096	0.92054	0.0380834	0.601609	0.977331	0.0575141	0.432062	0.637329
AKTIP	0.0313459	0.615323	0.999938	-0.0457963	0.464171	0.99952	0.0904476	0.154583	0.38273	-0.0150424	0.809075	0.99575	0.0391551	0.530811	0.999982	0.0934385	0.14194	0.671511	-0.193653	0.00429508	0.023098
AL023882.1	0.0122565	0.88825	0.999938	-0.161886	0.0726154	0.99952	0.0618638	0.48033	0.734358	0.0879394	0.318227	0.91654	-0.0540078	0.537305	0.999982	-0.0335156	0.701166	0.987524	0.0872508	0.321955	0.537274
AL033383.1	0.020813	0.777323	0.999938	-0.0286296	0.69747	0.99952	-0.0256345	0.727708	0.885572	0.0345854	0.638875	0.987629	-0.0607161	0.412219	0.999982	0.0101405	0.890338	0.998382	0.0493761	0.503879	0.694038
AL080274.2	-0.0185001	0.683851	0.999938	-0.0428846	0.348737	0.99952	-0.0742196	0.110951	0.306582	0.00431855	0.924148	0.99575	0.0586355	0.203574	0.958419	-0.0415437	0.363751	0.890527	0.114127	0.0176752	0.0682502
AL096711.2	-0.0359106	0.639734	0.999938	-0.106722	0.171474	0.99952	-0.104374	0.180736	0.422797	-0.0679747	0.378354	0.942157	0.102123	0.189981	0.949699	-0.0027389	0.971458	0.998382	0.21545	0.00882464	0.0403807
AL109758.1	-0.0465599	0.522799	0.999938	-0.0950916	0.197626	0.99952	-0.0126347	0.861796	0.947259	-0.069688	0.341312	0.926749	0.209593	0.0073917	0.42126	-0.0396954	0.585447	0.972013	0.0540504	0.458831	0.660229
AL109938.1	0.0355717	0.57749	0.999938	-0.0602399	0.348329	0.99952	0.0136043	0.830839	0.933771	-0.100404	0.123775	0.780184	0.0643337	0.317158	0.999982	-0.0109152	0.863888	0.998382	0.0580256	0.366024	0.580811
AL117209.1	0.0166163	0.960049	0.999938	-0.0323199	0.922389	0.99952	0.0710127	0.830562	0.933682	0.0636474	0.847895	0.99575	0.0318324	0.923556	0.999982	-0.0695626	0.833968	0.998382	-0.0813381	0.806411	0.901352
AL135932.1	0.0113475	0.867011	0.999938	-0.0471692	0.488402	0.99952	-0.0828029	0.228542	0.487152	0.0742803	0.278681	0.901885	-0.0495496	0.466951	0.999982	-0.00564516	0.933593	0.998382	0.0994194	0.150842	0.323325
AL136139.1	-0.0161032	0.748197	0.999938	-0.0388744	0.440678	0.99952	-0.0134161	0.789056	0.91677	-0.00668457	0.893898	0.99575	0.074638	0.145085	0.918051	-0.00835747	0.867578	0.998382	0.00877725	0.860997	0.930751
AL136419.1	0.0958774	0.041653	0.999938	0.00898458	0.842079	0.99952	0.110296	0.0206902	0.0944461	-0.0305168	0.500414	0.966711	0.00407635	0.927951	0.999982	-0.0833689	0.0736141	0.517015	-0.105419	0.0263406	0.0920081
AL137229.4	0.0402689	0.529369	0.999938	0.000458319	0.994265	0.999921	0.0741712	0.251166	0.516581	0.00901663	0.887571	0.99575	0.0624722	0.331904	0.999982	-0.0227438	0.721672	0.991383	-0.163727	0.0157159	0.0625558
AL139377.1	0.125541	0.112551	0.999938	-0.01064	0.890226	0.99952	0.116965	0.137983	0.354539	-0.0133087	0.862953	0.99575	-0.0994502	0.204443	0.958419	0.00846873	0.912519	0.998382	-0.127608	0.107044	0.255189
AL161668.2	0.0880095	0.361812	0.999938	0.0294554	0.758439	0.99952	0.256925	0.011975	0.0623495	0.0106844	0.911104	0.99575	0.00768859	0.935962	0.999982	-0.0423999	0.658329	0.980515	-0.350488	0.0010794	0.00804929
AL355922.1	-0.0810993	0.363454	0.999938	0.186194	0.0436946	0.99952	0.0739774	0.406444	0.672957	0.110366	0.219423	0.865599	-0.244923	0.00985268	0.483659	-0.0767665	0.389237	0.904056	0.0322187	0.716129	0.845606
AL355985.2	-0.00422617	0.943126	0.999938	-0.0195362	0.741826	0.99952	-0.0122353	0.836431	0.935946	0.0544963	0.361697	0.934508	-0.000996319	0.986581	0.999982	-0.0225743	0.703556	0.987615	0.00505	0.932066	0.967485
AL355987.1	0.023639	0.727473	0.999938	-0.157456	0.0271967	0.99952	-0.0531108	0.435943	0.698578	0.0856417	0.213473	0.86381	0.00125674	0.9852	0.999982	0.00853292	0.899787	0.998382	0.091393	0.185251	0.373092
AL358813.3	-0.0354643	0.507512	0.999938	0.0351474	0.51128	0.99952	-0.0403683	0.451235	0.711667	0.0495477	0.356543	0.933431	0.0441494	0.410514	0.999982	0.0126899	0.811827	0.998382	-0.0657209	0.224361	0.424758
AL359392.2	-0.0526495	0.615612	0.999938	-0.0247795	0.812827	0.99952	-0.16504	0.123641	0.330037	-0.0362911	0.728928	0.993232	0.0893887	0.396253	0.999982	0.119186	0.260693	0.813676	0.070155	0.504337	0.694208
AL589182.2	0.0471634	0.331476	0.999938	-0.0184529	0.701646	0.99952	0.183403	0.000734083	0.00735786	0.0366535	0.44868	0.957375	-0.0285149	0.554679	0.999982	0.00141334	0.976557	0.999278	-0.221815	9.23532e-05	0.00115305
AL589765.4	-0.0224248	0.764397	0.999938	0.126977	0.0986817	0.99952	-0.0526818	0.483181	0.736118	-0.0506775	0.499821	0.966711	-0.0201963	0.787179	0.999982	-0.0564887	0.452471	0.934	0.0754377	0.31787	0.532342
ALAD	-0.0206199	0.728314	0.999938	-0.0242974	0.682449	0.99952	-0.0291974	0.623244	0.82663	-0.0581884	0.33107	0.921746	0.0426643	0.47409	0.999982	0.111196	0.0698915	0.507141	-0.0216444	0.715424	0.845093
ALAS1	0.00104038	0.988092	0.999938	-0.0265791	0.703402	0.99952	0.0170803	0.80655	0.925072	-0.0157597	0.821227	0.99575	-0.0273164	0.695605	0.999982	0.193778	0.00958117	0.179199	-0.142346	0.0497775	0.147049
ALAS2	0.00554601	0.950829	0.999938	-0.047558	0.597983	0.99952	-0.0284127	0.752301	0.897909	0.156752	0.090652	0.726525	-0.111145	0.223569	0.970838	0.00883267	0.921771	0.998382	0.0159281	0.859467	0.930078
ALB	-0.0611572	0.49152	0.999938	0.0178219	0.840421	0.99952	-0.142155	0.117249	0.318178	0.152833	0.093397	0.732745	-0.0217629	0.805813	0.999982	0.184538	0.0454308	0.409449	-0.130138	0.149948	0.321707
ALCAM	0.0120252	0.873538	0.999938	-0.0410211	0.588187	0.99952	0.171104	0.0309383	0.126949	0.0792132	0.299655	0.911359	0.0207742	0.783449	0.999982	-0.162285	0.039785	0.384818	-0.0799469	0.295298	0.50853
ALDH16A1	-0.0052296	0.915416	0.999938	-0.02047	0.678109	0.99952	-0.0446234	0.368727	0.641444	-0.014197	0.773256	0.99575	0.0428024	0.388276	0.999982	-0.0213599	0.665	0.980673	0.0629714	0.208282	0.403602
ALDH18A1	0.00172796	0.9725	0.999938	-0.0167578	0.738425	0.99952	-0.0461176	0.361663	0.634801	-0.0346922	0.490983	0.965715	0.0777904	0.129656	0.910173	-0.0025871	0.958838	0.998382	0.0205377	0.682519	0.823898
ALDH1A1	0.00358734	0.971575	0.999938	0.0630412	0.532823	0.99952	-0.194811	0.0620018	0.208057	-0.0927594	0.360973	0.934508	0.0941399	0.353993	0.999982	0.0423338	0.674667	0.983541	0.0843501	0.405455	0.615769
ALDH1A2	0.0870628	0.261282	0.999938	0.145999	0.0654231	0.99952	0.211437	0.0099501	0.054632	0.195557	0.016132	0.417139	-0.132102	0.0935058	0.85018	-0.11798	0.131959	0.653901	-0.39001	2.60645e-05	0.00042361
ALDH1A3	-0.0567384	0.64328	0.999938	0.154215	0.214383	0.99952	-0.832619	3.46335e-07	1.58811e-05	-0.302853	0.0193093	0.444263	0.194102	0.121419	0.89852	0.319499	0.0141389	0.223519	0.524315	0.000214226	0.0022336
ALDH1B1	-0.0518861	0.255872	0.999938	0.00819619	0.855719	0.99952	-0.198534	0.000158077	0.00225152	-0.070004	0.129285	0.784788	0.0786368	0.0902847	0.843077	0.190613	0.000249787	0.0159387	0.0428983	0.345529	0.562113
ALDH1L1	0.117234	0.436515	0.999938	-0.0235624	0.87499	0.99952	0.45847	0.00486048	0.0321828	-0.0390028	0.794631	0.99575	0.13369	0.375793	0.999982	-0.135409	0.369784	0.892392	-0.511519	0.00201734	0.012974
ALDH1L2	0.00137563	0.982879	0.999938	0.0241667	0.70659	0.99952	-0.0426906	0.507363	0.752751	-0.0481276	0.455381	0.959416	-0.0301555	0.638822	0.999982	-0.00844984	0.89515	0.998382	0.103815	0.11452	0.267929
ALDH2	0.122638	0.127709	0.999938	-0.00341507	0.965345	0.99952	0.232708	0.00621801	0.0385749	0.0126757	0.871918	0.99575	0.0418237	0.595724	0.999982	-0.0488368	0.535998	0.959973	-0.357764	0.000108108	0.00130345
ALDH3A1	0.114706	0.285463	0.999938	0.014136	0.894062	0.99952	-0.0318925	0.764013	0.903519	-0.00312808	0.976488	0.99739	0.0741296	0.487061	0.999982	-0.114382	0.286795	0.835227	-0.0535901	0.614533	0.775899
ALDH3A2	0.00786086	0.885971	0.999938	0.0124299	0.820669	0.99952	-0.0805853	0.150086	0.375631	-0.0457687	0.406974	0.946152	0.123423	0.031845	0.670843	-0.0168311	0.758985	0.994697	-0.000658543	0.990413	0.995694
ALDH3B1	0.000892716	0.98886	0.999938	-0.0821387	0.206339	0.99952	-0.0934426	0.152463	0.379383	-0.0274566	0.668189	0.98932	0.0475719	0.45937	0.999982	0.0433915	0.499358	0.945981	0.111124	0.0915118	0.227961
ALDH3B2	-0.0691947	0.593296	0.999938	0.0455492	0.724728	0.99952	-0.0634928	0.623933	0.827045	-0.116596	0.370707	0.938149	0.000936437	0.994216	0.999982	-0.0115866	0.928538	0.998382	0.214349	0.106309	0.253796
ALDH4A1	0.106666	0.402879	0.999938	0.000677497	0.99573	0.999921	0.373717	0.00634928	0.0391646	-0.0213789	0.865938	0.99575	0.137269	0.283943	0.993582	-0.154434	0.229442	0.785152	-0.442644	0.0016479	0.0111353
ALDH5A1	0.00435763	0.965261	0.999938	-0.168225	0.10197	0.99952	-0.0122568	0.902516	0.963168	-0.0512887	0.609183	0.984051	0.160766	0.117238	0.891384	0.0584041	0.560767	0.965909	0.00813906	0.93517	0.968612
ALDH6A1	0.0993151	0.351105	0.999938	0.00817275	0.938291	0.99952	0.258625	0.0205426	0.0939387	0.0203943	0.846859	0.99575	0.0911215	0.391601	0.999982	-0.086263	0.416982	0.920014	-0.391496	0.00095993	0.00733344
ALDH7A1	0.0836833	0.439827	0.999938	-0.0557751	0.605424	0.99952	0.191686	0.0843204	0.254941	0.0155216	0.885396	0.99575	0.00730095	0.945939	0.999982	-0.00327621	0.975725	0.999233	-0.23926	0.033972	0.111597
ALDH8A1	-0.0467451	0.584529	0.999938	-0.128953	0.139103	0.99952	0.0455661	0.593984	0.811308	-0.0576325	0.500907	0.966711	0.0104931	0.90203	0.999982	-0.026528	0.755841	0.994517	0.20372	0.0234882	0.0845215
ALDH9A1	0.0679455	0.270062	0.999938	-0.0367919	0.546835	0.99952	0.257891	0.000243987	0.00313884	0.0749958	0.224703	0.870043	-0.0162487	0.789552	0.999982	-0.0616008	0.316281	0.85885	-0.286296	7.2298e-05	0.000946537
ALDOA	0.0265656	0.714614	0.999938	-0.0854065	0.245665	0.99952	0.13014	0.0821412	0.250575	0.0469231	0.519566	0.969957	0.00624191	0.931443	0.999982	0.0349859	0.630455	0.980124	-0.15963	0.0356193	0.115598
ALDOB	0.036541	0.731335	0.999938	0.101455	0.344301	0.99952	-0.0614035	0.564818	0.794788	0.0284202	0.789336	0.99575	-0.0627746	0.55622	0.999982	0.19104	0.0815892	0.537825	-0.233321	0.0360245	0.116567
ALDOC	0.000922259	0.985003	0.999938	0.0508699	0.305065	0.99952	-0.199886	0.000374496	0.00440766	-0.166663	0.00211782	0.182713	0.154432	0.00393899	0.333415	0.190967	0.000599137	0.0293733	-0.0308003	0.53181	0.716333
ALG1	0.0128953	0.915878	0.999938	-0.0281337	0.81782	0.99952	0.0306557	0.801835	0.922745	-0.0190538	0.875992	0.99575	-0.0128853	0.915943	0.999982	0.0377617	0.757287	0.994697	-0.0213362	0.861288	0.930943
ALG10	-0.0101	0.833585	0.999938	-0.0132345	0.783145	0.99952	0.0749272	0.127909	0.3371	0.00362247	0.939907	0.99739	-0.0829837	0.0934685	0.85018	0.00325028	0.946071	0.998382	0.0244395	0.611951	0.774386
ALG10B	-0.00498304	0.961755	0.999938	-0.0269544	0.795475	0.99952	0.0233446	0.822343	0.930425	-0.0358289	0.73057	0.993232	-0.0774693	0.458515	0.999982	0.0367299	0.724085	0.991491	0.0850914	0.416052	0.624674
ALG11	-0.016247	0.757825	0.999938	-0.0344845	0.514252	0.99952	0.0566688	0.287319	0.558253	-0.0394664	0.455998	0.959732	-0.00885151	0.866504	0.999982	0.0481504	0.364419	0.89056	-0.00584873	0.911543	0.957053
ALG12	-0.0229247	0.625038	0.999938	-0.0045746	0.922127	0.99952	-0.0254484	0.587669	0.807892	-0.00810006	0.862609	0.99575	-0.018592	0.691597	0.999982	-0.00930529	0.842432	0.998382	0.0888745	0.0666413	0.181294
ALG13	-0.0114321	0.80586	0.999938	-0.0173351	0.709615	0.99952	-0.0217523	0.640587	0.836932	-0.0544526	0.247955	0.884511	0.053076	0.259793	0.981684	-0.0536718	0.25462	0.808974	0.105464	0.0307123	0.103277
ALG14	0.0173313	0.734772	0.999938	-0.0216404	0.672485	0.99952	0.0306645	0.549892	0.784617	-0.0887178	0.0918303	0.729926	0.0277824	0.587764	0.999982	0.0967955	0.0673117	0.497377	-0.0623165	0.229545	0.431266
ALG1L	0.0138076	0.789222	0.999938	0.0436813	0.400809	0.99952	0.117957	0.0296143	0.123033	0.0181031	0.726115	0.992882	-0.04631	0.373494	0.999982	-0.0138871	0.788039	0.997516	-0.133434	0.0150961	0.0607537
ALG1L2	-0.00506856	0.913776	0.999938	-0.0372746	0.428795	0.99952	0.00504422	0.914188	0.967684	-0.0235541	0.615715	0.985629	0.0329358	0.483845	0.999982	0.0375692	0.425203	0.922849	-0.0096704	0.836386	0.917918
ALG2	-0.0361398	0.659041	0.999938	-0.00451037	0.955998	0.99952	-0.0790509	0.338074	0.612133	-0.068322	0.406584	0.946152	0.0641914	0.435163	0.999982	0.0500568	0.541837	0.961538	0.0737094	0.371143	0.585523
ALG3	-0.0247056	0.51287	0.999938	0.00746955	0.842546	0.99952	-0.164674	0.000168649	0.00238246	-0.0931018	0.0193342	0.444263	0.0511171	0.181849	0.94303	0.0667398	0.0851171	0.550752	0.157048	0.000285891	0.0028152
ALG5	0.0475052	0.347968	0.999938	-0.0279844	0.578112	0.99952	0.0349261	0.488385	0.740143	0.00654983	0.896124	0.99575	0.00731432	0.884086	0.999982	0.00802415	0.872934	0.998382	-0.0764661	0.136264	0.301718
ALG6	0.00324059	0.944677	0.999938	-0.0126521	0.786595	0.99952	-0.0329879	0.482155	0.735419	-0.0508993	0.28147	0.903715	-0.0337899	0.471679	0.999982	0.024816	0.596187	0.975596	0.10218	0.0365595	0.117765
ALG8	0.0306881	0.403477	0.999938	-0.0450146	0.224142	0.99952	0.0841043	0.0282982	0.118879	-0.0181458	0.619689	0.986648	-0.00931152	0.798609	0.999982	0.011811	0.746313	0.993023	-0.0542601	0.145525	0.315581
ALG9	0.011449	0.788978	0.999938	-0.0365827	0.395619	0.99952	0.0322263	0.453526	0.713729	-0.017148	0.688791	0.98932	-0.0606577	0.164255	0.930494	0.046117	0.2863	0.834887	0.0245002	0.567842	0.743851
ALK	0.0306404	0.647021	0.999938	0.0195408	0.76998	0.99952	0.180454	0.0114933	0.0605557	0.0359061	0.591843	0.981904	0.059922	0.373391	0.999982	-0.0232007	0.72856	0.991491	-0.303349	0.000110512	0.00132627
ALKBH1	-0.0531689	0.523741	0.999938	-0.154961	0.0712301	0.99952	0.145773	0.0885043	0.263593	0.100979	0.230877	0.874253	-0.0207772	0.802557	0.999982	-0.118143	0.163211	0.70511	0.100221	0.234297	0.436715
ALKBH2	0.042137	0.411408	0.999938	0.0317403	0.534865	0.99952	-0.0382052	0.455858	0.71553	-0.111334	0.0367692	0.551352	0.0216963	0.670759	0.999982	0.0798064	0.126237	0.642904	-0.0259289	0.611709	0.774174
ALKBH3	-0.00648181	0.936492	0.999938	0.0018159	0.98219	0.99952	0.004051	0.960282	0.985207	-0.0840733	0.306554	0.911673	-0.00537109	0.947356	0.999982	0.169538	0.0455815	0.409982	-0.0795608	0.332708	0.549165
ALKBH4	-0.000345118	0.995224	0.999938	-0.0642342	0.27121	0.99952	-0.00562919	0.922229	0.970822	-0.0438611	0.449479	0.95777	0.0520667	0.370446	0.999982	-0.00508535	0.929721	0.998382	0.0669881	0.251701	0.457876
ALKBH5	-0.00613743	0.965116	0.999938	-0.0649895	0.644011	0.99952	-0.0143155	0.918756	0.969725	-0.0420367	0.764729	0.99575	0.124333	0.379418	0.999982	0.00939096	0.946648	0.998382	-0.0063386	0.963974	0.981907
ALKBH6	0.0347787	0.517951	0.999938	0.027038	0.614636	0.99952	0.0530289	0.32696	0.600363	-0.028209	0.599478	0.982842	-0.00195445	0.970893	0.999982	0.0853253	0.120274	0.630117	-0.170101	0.00367568	0.0205478
ALKBH7	0.023639	0.540844	0.999938	-0.0108624	0.778049	0.99952	0.0652418	0.0994994	0.285411	-0.0260468	0.500772	0.966711	0.00315313	0.934742	0.999982	0.0278505	0.471881	0.940309	-0.0831081	0.0389717	0.123577
ALKBH8	-0.0272593	0.597381	0.999938	-0.0513325	0.323404	0.99952	-0.105793	0.0483847	0.174505	-0.0503027	0.333016	0.922858	0.0534937	0.303861	0.999391	0.0093484	0.855903	0.998382	0.171751	0.00245877	0.0150849
ALLC	-0.0271926	0.744885	0.999938	-0.0918432	0.277089	0.99952	0.0220174	0.792117	0.918502	0.0763866	0.364237	0.935624	0.0855818	0.3104	0.999982	-0.0205546	0.805624	0.998207	-0.0444175	0.595732	0.763377
ALMS1	-0.0330444	0.701229	0.999938	-0.126791	0.149045	0.99952	0.0319964	0.710243	0.875818	-0.0422231	0.624301	0.986921	0.0532925	0.53706	0.999982	0.00148934	0.986183	0.999278	0.115187	0.188292	0.377276
ALMS1P	-0.0336344	0.593602	0.999938	-0.113733	0.0796205	0.99952	0.050436	0.425278	0.689502	0.0340367	0.58922	0.980992	0.0186216	0.767201	0.999982	-0.00556372	0.929461	0.998382	0.0497583	0.431446	0.636681
ALOX12	-0.199844	0.107589	0.999938	-0.156436	0.203227	0.99952	-0.163935	0.183095	0.426537	-0.219081	0.0792629	0.704249	0.239298	0.0566718	0.780011	0.280414	0.0274891	0.317411	0.219556	0.0786542	0.203942
ALOX12B	0.033068	0.535703	0.999938	0.115654	0.0376343	0.99952	-0.0686996	0.203947	0.454702	-0.0937466	0.087263	0.725483	0.0642753	0.233659	0.974658	-0.0850465	0.118917	0.626087	0.0344344	0.519121	0.705845
ALOX12P2	-0.103269	0.320509	0.999938	-0.0313273	0.761012	0.99952	0.0243951	0.812706	0.927004	0.023377	0.820378	0.99575	-0.0750752	0.468057	0.999982	0.00514518	0.960122	0.998382	0.156697	0.136679	0.302373
ALOX15	-0.0522252	0.334648	0.999938	0.00434324	0.935439	0.99952	0.0340444	0.527137	0.767734	-0.0212889	0.691783	0.98932	-0.0520514	0.336229	0.999982	0.15921	0.00608468	0.134691	-0.0720533	0.186855	0.375159
ALOX15B	0.148242	0.380974	0.999938	0.0407598	0.808273	0.99952	0.0517778	0.75798	0.901095	-0.171299	0.312622	0.915664	0.101046	0.548708	0.999982	-0.115562	0.493298	0.94542	-0.0550279	0.743339	0.863703
ALOX5	0.0645377	0.540102	0.999938	-0.0985975	0.351724	0.99952	0.399214	0.000751132	0.00748534	0.0669592	0.525129	0.971169	-0.110405	0.298128	0.999351	0.0438599	0.676512	0.983541	-0.365645	0.00169821	0.0113943
ALOX5AP	0.0566521	0.559032	0.999938	-0.0614688	0.526365	0.99952	0.267087	0.00994127	0.054598	-0.0358754	0.710803	0.990813	-0.0801076	0.410322	0.999982	0.119858	0.221883	0.777924	-0.266236	0.0101503	0.0449989
ALOXE3	0.0630179	0.49373	0.999938	0.109464	0.238967	0.99952	-0.305005	0.00251442	0.0195004	-0.0349584	0.703261	0.989531	-0.167063	0.0775523	0.8192	-0.0456678	0.619122	0.97837	0.380162	0.000308635	0.00299088
ALPI	0.101961	0.462009	0.999938	-0.0304895	0.82504	0.99952	-0.0451273	0.743665	0.893725	-0.0651671	0.637171	0.987629	-0.103566	0.455072	0.999982	0.158124	0.257635	0.810287	-0.0157837	0.908855	0.955385
ALPK1	-0.0492119	0.645156	0.999938	-0.148681	0.171434	0.99952	0.0426173	0.689886	0.864482	0.0763154	0.476491	0.964318	-0.116128	0.281878	0.993241	0.20943	0.0584603	0.465905	-0.014394	0.892643	0.947165
ALPK2	-0.0129371	0.850062	0.999938	-0.00639549	0.925524	0.99952	0.0150588	0.825861	0.931356	-0.0226419	0.740949	0.994901	0.0503882	0.463868	0.999982	-0.0695866	0.314122	0.856463	0.0460938	0.502434	0.692877
ALPK3	-0.024489	0.763522	0.999938	0.308038	0.000783677	0.285121	-0.173651	0.0409184	0.155615	-0.0847133	0.302839	0.911393	-0.192401	0.0247956	0.636501	0.0281352	0.72968	0.991491	0.139051	0.0965902	0.23708
ALPL	0.143063	0.137965	0.999938	0.0822579	0.386564	0.99952	0.466	3.89808e-05	0.000735562	-0.185957	0.057445	0.628381	0.00339361	0.971284	0.999982	-0.18414	0.0597486	0.470744	-0.324676	0.00188054	0.0123218
ALPP	-0.013288	0.843347	0.999938	-0.0395414	0.557739	0.99952	-0.0524033	0.438441	0.701155	0.055567	0.411656	0.947599	0.0206316	0.759109	0.999982	-0.0567295	0.402078	0.911173	0.0856763	0.209802	0.405801
ALPPL2	0.0209028	0.755779	0.999938	-0.0523368	0.438499	0.99952	0.0176257	0.793058	0.91859	0.0793338	0.24394	0.882041	-0.0646862	0.339848	0.999982	-0.0311382	0.64353	0.980515	0.0301782	0.653748	0.803641
ALS2	0.0133395	0.854071	0.999938	0.00276012	0.969632	0.99952	-0.0831464	0.257729	0.524102	-0.0913759	0.214801	0.864228	0.0287787	0.691881	0.999982	0.00653648	0.928168	0.998382	0.123034	0.0989895	0.241465
ALS2CL	0.0536846	0.381912	0.999938	-0.0218783	0.719833	0.99952	0.0211271	0.729044	0.886117	0.0346406	0.570858	0.976755	-0.0386634	0.527322	0.999982	0.042124	0.491358	0.94542	-0.0911139	0.143477	0.312724
ALS2CR11	-0.067169	0.370991	0.999938	-0.0910326	0.228465	0.99952	-0.0407554	0.585314	0.806568	-0.016262	0.827212	0.99575	0.167077	0.0324284	0.673459	0.0542168	0.468963	0.939556	-0.00612348	0.934466	0.968054
ALS2CR12	-0.0406876	0.556469	0.999938	-0.0491844	0.477859	0.99952	0.010465	0.879374	0.953705	-0.0218654	0.751365	0.994901	-0.0224111	0.745385	0.999982	0.0312956	0.65055	0.980515	0.0922793	0.188563	0.377683
ALS2CR4	0.0235696	0.589521	0.999938	-0.00664981	0.878682	0.99952	0.0610345	0.169373	0.405407	-0.0109303	0.801974	0.99575	-0.0285669	0.513749	0.999982	-0.012494	0.774407	0.996862	-0.0260745	0.55086	0.73051
ALS2CR8	0.0252598	0.852748	0.999938	-0.127384	0.353358	0.99952	-0.00628695	0.963141	0.986059	-0.0164113	0.903994	0.99575	-0.0424707	0.755132	0.999982	0.0438409	0.747513	0.993023	0.123379	0.36844	0.582948
ALX1	-0.0381931	0.70086	0.999938	-0.155482	0.126313	0.99952	0.107258	0.285594	0.556535	-0.109291	0.276771	0.900814	-0.0157997	0.873575	0.999982	-7.91994e-05	0.999363	0.999751	0.211552	0.0412909	0.128418
ALX3	-0.0819461	0.512417	0.999938	-0.225857	0.0790319	0.99952	-0.63052	2.85825e-05	0.000578288	-0.0591311	0.635719	0.987629	0.00998715	0.93609	0.999982	0.287118	0.0283429	0.323309	0.700198	6.75464e-06	0.000142645
ALX4	-0.0843897	0.286625	0.999938	0.0186688	0.811601	0.99952	0.0708061	0.369664	0.64232	0.141282	0.0803715	0.70496	-0.126424	0.115449	0.886075	0.0315566	0.687334	0.985376	-0.0515241	0.512251	0.70073
AMAC1	0.0366664	0.677523	0.999938	-0.0709497	0.423254	0.99952	0.0266887	0.761937	0.902977	-0.0754091	0.395102	0.94514	0.0270756	0.758599	0.999982	-0.0530638	0.548073	0.962718	0.108908	0.223022	0.422996
AMAC1L2	-0.101395	0.642544	0.999938	-0.0556768	0.798522	0.99952	-0.0316459	0.884591	0.955948	-0.0166238	0.939211	0.99739	0.024975	0.908791	0.999982	0.0549602	0.801057	0.998207	0.125314	0.566663	0.743125
AMACR	0.00956591	0.850149	0.999938	-0.00305954	0.9518	0.99952	-0.0375879	0.460223	0.718879	-0.043317	0.395608	0.945454	0.0526788	0.303254	0.999391	0.0779794	0.132336	0.65428	-0.0563488	0.271549	0.481068
AMBN	-0.129622	0.199406	0.999938	0.12427	0.217983	0.99952	-0.0809884	0.417914	0.683656	0.191518	0.0628301	0.649519	-0.125194	0.214682	0.967072	0.0367519	0.711706	0.989589	-0.0167721	0.86592	0.933534
AMBP	-0.039574	0.727349	0.999938	0.256619	0.0310496	0.99952	-0.146256	0.204488	0.455349	0.0540316	0.634419	0.987629	-0.085856	0.451483	0.999982	0.135705	0.238003	0.790868	-0.174707	0.132226	0.295995
AMBRA1	0.0439291	0.549024	0.999938	-0.0723698	0.326571	0.99952	0.0547893	0.455761	0.715486	-0.0485166	0.508441	0.966711	0.0539039	0.462993	0.999982	0.00706303	0.922971	0.998382	-0.0389225	0.595176	0.762936
AMD1	-0.0378814	0.608833	0.999938	-0.0603496	0.416833	0.99952	-0.234516	0.00366704	0.0257962	-0.0778416	0.297115	0.909519	0.0974446	0.194572	0.953771	-0.00026723	0.997112	0.999751	0.313254	0.000241408	0.00244928
AMDHD1	-0.138394	0.171667	0.999938	0.327499	0.00271504	0.489604	-0.0466605	0.639227	0.836048	0.0807174	0.419475	0.950804	0.0418934	0.673703	0.999982	0.445078	0.000129737	0.00981931	-0.710181	1.52699e-07	6.48922e-06
AMDHD2	-0.013203	0.918622	0.999938	-0.216944	0.102433	0.99952	-0.00854336	0.947286	0.980182	-0.0139831	0.913833	0.99575	0.127468	0.328646	0.999982	0.0416949	0.747195	0.993023	0.0834043	0.520391	0.706628
AMELX	0.0142437	0.825757	0.999938	-0.0780751	0.234128	0.99952	0.200468	0.00442877	0.0298776	-0.0605935	0.353048	0.93222	-0.0200037	0.757304	0.999982	-0.0474542	0.465517	0.938515	-0.008607	0.894138	0.948014
AMELY	0.0534149	0.599369	0.999938	0.00238178	0.981259	0.99952	0.0451599	0.656694	0.846396	-0.0464117	0.64785	0.988534	0.0296421	0.77022	0.999982	-0.109219	0.287035	0.835227	0.0249891	0.80545	0.900843
AMFR	0.0200778	0.69207	0.999938	-0.045974	0.367712	0.99952	0.0702128	0.173541	0.411914	-0.0201931	0.690398	0.98932	0.0732484	0.156357	0.925477	-0.0172038	0.734232	0.992303	-0.08028	0.121797	0.279972
AMH	-0.0815564	0.454746	0.999938	0.0190668	0.860518	0.99952	-0.25051	0.0280964	0.118283	-0.152723	0.167455	0.822004	0.0976314	0.372034	0.999982	0.0369909	0.733405	0.992303	0.331054	0.00498144	0.0258845
AMHR2	0.0389328	0.689812	0.999938	0.176716	0.0788712	0.99952	0.0764059	0.4356	0.698314	-0.0684093	0.484609	0.964321	-0.343214	0.00153614	0.219699	-0.0673955	0.491043	0.94542	0.186927	0.0640056	0.175878
AMICA1	0.102921	0.230531	0.999938	0.19628	0.0273989	0.99952	0.049421	0.560356	0.792027	-0.00887418	0.916443	0.99575	-0.0959558	0.262724	0.98356	-0.00656304	0.93815	0.998382	-0.237284	0.00901465	0.041096
AMIGO1	0.0399847	0.697886	0.999938	-0.0530263	0.607123	0.99952	0.0850488	0.411521	0.677741	-0.0687983	0.50548	0.966711	-0.0461344	0.654406	0.999982	0.163103	0.121852	0.634259	-0.120245	0.24882	0.454712
AMIGO2	0.247971	0.0302932	0.999938	0.149151	0.179243	0.99952	0.85945	2.74442e-08	2.0536e-06	0.407474	0.000889905	0.124844	0.130782	0.236947	0.97652	-0.3878	0.00141031	0.0524141	-1.4071	1.38923e-12	6.5477e-10
AMIGO3	0.0165667	0.702197	0.999938	0.023713	0.584768	0.99952	0.073764	0.0974914	0.281658	-0.0944599	0.0369343	0.55201	-0.0113652	0.792924	0.999982	-0.0499462	0.254652	0.808974	0.0416591	0.340115	0.556429
AMMECR1	-0.0769463	0.36567	0.999938	0.110668	0.19715	0.99952	-0.125862	0.144382	0.365235	-0.109174	0.203063	0.856306	-0.155203	0.0749975	0.8192	-0.0831408	0.329024	0.867635	0.439613	1.94101e-05	0.000333493
AMMECR1L	0.0254027	0.559161	0.999938	-0.00773294	0.858431	0.99952	-0.0454316	0.299861	0.572134	-0.0899736	0.0463706	0.586773	0.0189659	0.662284	0.999982	0.057852	0.189737	0.741198	0.040803	0.350781	0.566902
AMN	0.0233172	0.797015	0.999938	-0.046921	0.605492	0.99952	-0.0803174	0.379104	0.650278	0.0987075	0.281644	0.903715	0.0105575	0.907238	0.999982	-0.0764698	0.402014	0.911173	0.0710055	0.43603	0.640804
AMN1	0.0861793	0.123153	0.999938	-0.0060411	0.911815	0.99952	0.209836	0.000672601	0.00682407	-0.0200176	0.71398	0.991596	-0.0507938	0.355923	0.999982	0.0604537	0.273605	0.825729	-0.27973	2.40751e-05	0.000396876
AMOT	0.108315	0.281422	0.999938	0.032879	0.741001	0.99952	0.222713	0.0325901	0.131848	-0.0186507	0.851162	0.99575	0.0623162	0.532203	0.999982	-0.0134129	0.89264	0.998382	-0.394257	0.000492929	0.0043096
AMOTL1	-0.0481624	0.490608	0.999938	-0.0298284	0.668495	0.99952	-0.0840167	0.233713	0.493809	-0.0570942	0.41474	0.950043	0.115405	0.106189	0.878388	0.0590496	0.399163	0.910516	0.044558	0.523344	0.709029
AMOTL2	0.0233841	0.75694	0.999938	0.00414005	0.95626	0.99952	-0.101652	0.185967	0.43026	0.0247369	0.74339	0.994901	0.0243656	0.747102	0.999982	-0.0688669	0.365612	0.89075	0.0937511	0.22132	0.420659
AMPD1	0.0183475	0.73576	0.999938	-0.0129773	0.811233	0.99952	-0.0476111	0.38433	0.655002	0.0761106	0.169301	0.825138	0.00448416	0.934194	0.999982	-0.0353625	0.516735	0.952827	-0.00301045	0.955792	0.978825
AMPD2	0.0212573	0.777268	0.999938	-0.00596774	0.936654	0.99952	0.201559	0.011992	0.0624066	-0.0570702	0.44987	0.957892	-0.0641159	0.396645	0.999982	0.0940935	0.217339	0.771908	-0.189868	0.0171832	0.0669851
AMPD3	-0.0499091	0.610544	0.999938	-0.0263647	0.787502	0.99952	-0.219758	0.0320917	0.130321	-0.0148077	0.879603	0.99575	0.0286293	0.769774	0.999982	0.183164	0.0700966	0.507345	0.0989349	0.316414	0.530625
AMPH	0.0226097	0.800564	0.999938	-0.094315	0.297084	0.99952	0.154499	0.0934181	0.273592	0.0280239	0.754281	0.994901	-0.0483809	0.589684	0.999982	0.156549	0.0893882	0.560434	-0.219113	0.0205562	0.0764819
AMT	0.000222608	0.995963	0.999938	-0.0472256	0.288706	0.99952	-0.0502046	0.260071	0.527115	-0.126651	0.00757528	0.318895	-0.062698	0.162547	0.928625	-0.0013915	0.97477	0.998861	0.287838	6.68995e-07	2.11166e-05
AMTN	-0.0277586	0.670845	0.999938	-0.0509529	0.437332	0.99952	-0.0908934	0.171476	0.408838	-0.0349395	0.593099	0.981964	0.154884	0.0242628	0.632725	0.0150548	0.817476	0.998382	0.0345846	0.596837	0.763931
AMY1B	0.00222161	0.972699	0.999938	-0.0603166	0.357001	0.99952	0.0248379	0.702419	0.871687	-0.026009	0.689147	0.98932	-0.0201813	0.756115	0.999982	-0.00618149	0.924142	0.998382	0.0855046	0.195462	0.386999
AMY2A	0.0156642	0.805353	0.999938	-0.0736108	0.252947	0.99952	0.032827	0.606316	0.817542	-0.0130788	0.836955	0.99575	-0.0276638	0.663833	0.999982	-0.00413631	0.948087	0.998382	0.0698759	0.277198	0.487889
AMZ1	-0.0305164	0.728068	0.999938	-0.086468	0.328684	0.99952	0.319311	0.00113644	0.0105024	0.0714275	0.418306	0.950043	-0.0200164	0.819472	0.999982	0.0194884	0.82415	0.998382	-0.273314	0.00423715	0.022865
AMZ2	0.044226	0.296033	0.999938	-0.0291437	0.488324	0.99952	0.0586322	0.16945	0.405545	-0.038839	0.357558	0.93358	0.0236011	0.574023	0.999982	0.00532769	0.898712	0.998382	-0.0639578	0.135324	0.300884
AMZ2P1	0.0352625	0.420776	0.999938	-0.0445549	0.310937	0.99952	0.10491	0.0224134	0.10063	-0.0453195	0.30288	0.911393	0.00565241	0.896652	0.999982	-0.00481836	0.91183	0.998382	-0.0512832	0.24509	0.450283
ANAPC1	0.000730357	0.998124	0.999938	-0.0171806	0.955898	0.99952	-0.0341935	0.912366	0.966847	-0.0494953	0.873446	0.99575	0.0393951	0.899106	0.999982	-0.00735189	0.981119	0.999278	0.0680027	0.826812	0.913161
ANAPC10	-0.0127825	0.790539	0.999938	-0.0165651	0.730815	0.99952	-0.00959084	0.841986	0.937513	-0.0219561	0.648685	0.988534	0.0196219	0.683766	0.999982	0.0362447	0.453651	0.934353	0.0049364	0.91825	0.960829
ANAPC11	0.0419281	0.402166	0.999938	0.0280173	0.574087	0.99952	0.125194	0.0175441	0.0835814	-0.0488416	0.330344	0.9217	-0.0129026	0.795252	0.999982	0.0507265	0.312388	0.855312	-0.184275	0.000960087	0.00733344
ANAPC13	0.028174	0.47987	0.999938	-0.00230094	0.953752	0.99952	0.0504995	0.210415	0.463687	-0.0309648	0.43794	0.956254	0.0105184	0.791059	0.999982	0.0691395	0.0906963	0.563287	-0.125175	0.0038664	0.0213703
ANAPC1P1	-0.0120061	0.853047	0.999938	0.0983149	0.138024	0.99952	-0.173218	0.0123061	0.0637849	-0.0270103	0.677318	0.98932	0.0216184	0.738931	0.999982	-0.0861411	0.191474	0.742853	0.178372	0.0102115	0.0451563
ANAPC2	0.031346	0.677445	0.999938	-0.0230259	0.759759	0.99952	0.045353	0.548068	0.783634	-0.158192	0.0438264	0.580008	0.0638825	0.399219	0.999982	0.097359	0.20311	0.757434	-0.0567821	0.452978	0.654716
ANAPC4	-0.0163855	0.737761	0.999938	-0.0147446	0.763143	0.99952	-0.0495919	0.315363	0.588871	-0.0602277	0.224935	0.870213	-0.0611387	0.218208	0.967601	-0.0310834	0.526558	0.956455	0.233041	6.16012e-05	0.000827923
ANAPC5	0.0124445	0.81365	0.999938	-0.0564374	0.290343	0.99952	-0.025815	0.625504	0.828387	0.025584	0.628586	0.987159	-0.0203019	0.700838	0.999982	0.00963941	0.855089	0.998382	0.0547258	0.304894	0.51895
ANAPC7	0.00630411	0.904906	0.999938	-0.0276654	0.601057	0.99952	-0.00962741	0.855261	0.944066	-0.0770769	0.152639	0.807461	0.0285516	0.58952	0.999982	0.122638	0.0271817	0.315972	-0.0432138	0.41594	0.624602
ANG	0.0923961	0.165637	0.999938	0.0951175	0.153996	0.99952	0.0480411	0.464614	0.722438	0.0299807	0.647031	0.988534	-0.062395	0.34403	0.999982	0.0183395	0.779114	0.997143	-0.221542	0.00215007	0.0136648
ANGEL1	0.0345994	0.520446	0.999938	0.0474071	0.380314	0.99952	-0.0788723	0.149868	0.375425	0.0392066	0.467004	0.96236	0.0913228	0.0977778	0.860295	0.0816763	0.136496	0.661614	-0.215424	0.000432553	0.0038782
ANGEL2	0.0036672	0.966945	0.999938	-0.00716492	0.935473	0.99952	0.00619795	0.944165	0.97876	-0.0456657	0.606807	0.983529	-0.038188	0.666674	0.999982	-0.0238062	0.788069	0.997516	0.104834	0.242766	0.447469
ANGPT1	-0.0927334	0.296637	0.999938	0.0744716	0.400093	0.99952	0.00974717	0.911675	0.96663	0.126336	0.158923	0.810721	-0.103384	0.24587	0.979207	0.170854	0.0608174	0.475302	-0.185361	0.0432008	0.13249
ANGPT2	-0.0430603	0.630129	0.999938	0.0755121	0.40072	0.99952	-0.23793	0.0124868	0.0645121	-0.132322	0.146695	0.803477	0.176193	0.0571545	0.781642	0.0832182	0.355138	0.886965	0.0783184	0.383704	0.597657
ANGPT4	0.0605696	0.590068	0.999938	0.0197627	0.860098	0.99952	-0.0264942	0.81326	0.927037	-0.0416617	0.710531	0.990813	0.0590002	0.599682	0.999982	-0.165061	0.149525	0.685121	0.0938311	0.405893	0.616163
ANGPTL1	-0.0116669	0.910873	0.999938	0.0972873	0.35479	0.99952	0.253306	0.021458	0.0971606	-0.0110591	0.915497	0.99575	0.0344544	0.741216	0.999982	0.00491187	0.962408	0.998382	-0.367287	0.00153522	0.0105492
ANGPTL2	-0.00336875	0.967469	0.999938	-0.0362298	0.661564	0.99952	-0.227357	0.0102218	0.0558282	-0.0349205	0.673031	0.98932	0.0430802	0.602992	0.999982	0.0301223	0.715724	0.991071	0.228574	0.00987242	0.0440289
ANGPTL3	0.0095329	0.889558	0.999938	0.0520898	0.450551	0.99952	0.0602553	0.383719	0.654681	0.00687079	0.920269	0.99575	-0.0569155	0.410241	0.999982	-0.0497246	0.471149	0.940168	-0.0221308	0.747381	0.866263
ANGPTL4	0.115191	0.399558	0.999938	0.139365	0.309716	0.99952	0.28435	0.0445838	0.164986	0.0095153	0.944119	0.99739	-0.082413	0.545283	0.999982	-0.142874	0.297953	0.842787	-0.323235	0.0239665	0.0856925
ANGPTL5	0.024923	0.748098	0.999938	0.0217141	0.779576	0.99952	0.067734	0.385951	0.656538	0.0992541	0.207851	0.858227	-0.131616	0.0988473	0.864086	0.0576646	0.459509	0.936887	-0.139698	0.0808335	0.207852
ANGPTL6	0.0163103	0.770651	0.999938	0.0298611	0.594286	0.99952	0.166665	0.00591125	0.0371928	-0.0420647	0.454352	0.959116	0.0237425	0.671602	0.999982	0.00491792	0.9299	0.998382	-0.199487	0.00137208	0.00970141
ANGPTL7	-0.0630993	0.512807	0.999938	0.164589	0.0957101	0.99952	-0.122543	0.209114	0.461793	-0.212274	0.0347717	0.537729	-0.184369	0.0638294	0.793723	0.0280896	0.769997	0.99615	0.389581	0.000389743	0.00359222
ANK1	-0.2283	0.00265791	0.999938	-0.0138077	0.841575	0.99952	-0.955893	3.01182e-13	2.71561e-10	-0.379858	9.21372e-06	0.0240149	0.18865	0.0107271	0.499909	0.496998	1.36703e-07	9.14499e-05	0.892098	1.36633e-12	6.5477e-10
ANK2	-0.0276003	0.739286	0.999938	-0.0696214	0.404038	0.99952	0.0497429	0.549663	0.784617	0.0601609	0.470083	0.963964	0.111523	0.186122	0.946258	-0.0712617	0.393215	0.907493	-0.0530618	0.523564	0.709142
ANK3	-0.00533771	0.928229	0.999938	0.0483472	0.417698	0.99952	-0.271627	9.9341e-05	0.00155599	-0.07594	0.207412	0.858227	0.0943177	0.120547	0.89792	0.0499056	0.403055	0.911264	0.16017	0.0114809	0.0492941
ANKAR	-0.0181504	0.762872	0.999938	0.121195	0.0524879	0.99952	-0.151126	0.0177511	0.0842577	-0.0328022	0.586361	0.980245	0.00219874	0.970817	0.999982	0.0227394	0.705585	0.988246	0.0558734	0.356767	0.571677
ANKDD1A	-0.00687056	0.933178	0.999938	-0.00729962	0.929017	0.99952	0.261952	0.00348661	0.0248643	0.0632293	0.443063	0.956711	-0.050921	0.535898	0.999982	-0.0739566	0.370685	0.892654	-0.186207	0.0304525	0.102687
ANKFN1	-0.0993895	0.450793	0.999938	0.207557	0.122267	0.99952	0.281885	0.0395561	0.151896	-0.183806	0.16895	0.825138	-0.0605256	0.644862	0.999982	-0.0756705	0.564928	0.966514	-0.0700845	0.59382	0.761855
ANKFY1	-0.0509202	0.695973	0.999938	-0.00452899	0.972232	0.99952	-0.0678157	0.60321	0.815683	-0.0614599	0.637421	0.987629	0.0534898	0.681502	0.999982	-0.00856844	0.947494	0.998382	0.139717	0.28848	0.500837
ANKH	-0.0751782	0.0728841	0.999938	-0.00138816	0.972684	0.99952	-0.306319	5.86647e-08	3.80412e-06	-0.105223	0.0147381	0.400188	0.088988	0.0360125	0.69011	0.146401	0.00123063	0.0477918	0.252618	1.44542e-06	4.02352e-05
ANKHD1	-0.00204953	0.98364	0.999938	-0.0660762	0.510445	0.99952	0.0434766	0.664189	0.850676	-0.0238298	0.811668	0.99575	-0.0163966	0.869731	0.999982	0.0240665	0.809834	0.998382	0.0407141	0.684266	0.824778
ANKIB1	0.0454515	0.510415	0.999938	-0.0186168	0.786703	0.99952	0.0609973	0.378747	0.650177	-0.000313445	0.996362	0.999609	-0.0131397	0.848481	0.999982	-0.023819	0.729311	0.991491	-0.0506777	0.463506	0.66456
ANKK1	-0.00292694	0.961811	0.999938	-0.0735604	0.235607	0.99952	-0.142268	0.027003	0.115129	0.00847605	0.889739	0.99575	0.0254787	0.677358	0.999982	-0.0609098	0.323892	0.862973	0.245493	0.00043514	0.00389466
ANKLE1	-0.063546	0.460824	0.999938	0.114302	0.190021	0.99952	-0.00211671	0.980291	0.993114	-0.088137	0.30882	0.913139	-0.0254404	0.76674	0.999982	-0.0571097	0.507009	0.947788	0.122013	0.162838	0.341105
ANKLE2	0.0125387	0.801644	0.999938	0.00655202	0.89551	0.99952	0.188695	0.000793454	0.00785425	0.025071	0.616131	0.98582	-0.0113109	0.820698	0.999982	-0.0840443	0.101276	0.587688	-0.137591	0.0100781	0.0447727
ANKMY1	-0.116779	0.182638	0.999938	0.107226	0.219782	0.99952	-0.00129176	0.98802	0.995763	0.00577693	0.946466	0.99739	-0.0100601	0.906926	0.999982	-0.0550125	0.524272	0.955002	0.0701009	0.418321	0.626153
ANKMY2	-0.040617	0.560798	0.999938	-0.0797936	0.257797	0.99952	-0.0473896	0.4979	0.746044	-0.0240395	0.730067	0.993232	0.124106	0.0838146	0.827398	-0.06438	0.359047	0.889047	0.131999	0.0669719	0.182003
ANKRA2	0.0377645	0.517532	0.999938	-0.00822172	0.887497	0.99952	0.118042	0.050875	0.180782	-0.0181538	0.754946	0.994939	-0.118052	0.0508566	0.759121	0.00247045	0.966086	0.998382	-0.0139598	0.810241	0.903133
ANKRD1	0.0154588	0.809208	0.999938	-0.055007	0.393527	0.99952	0.00508807	0.936625	0.976447	0.0407527	0.525911	0.971169	0.0279142	0.663272	0.999982	0.021346	0.738969	0.992634	-0.0555747	0.388736	0.60151
ANKRD10	-0.000385457	0.995912	0.999938	-0.0946379	0.215693	0.99952	0.102747	0.180095	0.422098	0.0202505	0.787971	0.99575	0.00619946	0.934336	0.999982	-0.000514371	0.994545	0.999751	-0.0337648	0.654269	0.803996
ANKRD11	-0.00244294	0.982754	0.999938	-0.0661649	0.559602	0.99952	0.0366127	0.746219	0.89529	-0.014516	0.897811	0.99575	0.0595649	0.599179	0.999982	-0.0220346	0.845468	0.998382	0.00884234	0.937638	0.969667
ANKRD12	0.0138463	0.819711	0.999938	-0.0239751	0.693416	0.99952	-0.0318592	0.600818	0.81447	0.0588577	0.336965	0.925977	0.0511039	0.403371	0.999982	-0.0464475	0.447004	0.931667	-0.021653	0.721731	0.848965
ANKRD13A	-0.0194134	0.815674	0.999938	0.0175179	0.833376	0.99952	-0.218578	0.0137354	0.0694911	0.0431767	0.604931	0.983267	-0.0533001	0.523668	0.999982	0.0388609	0.641319	0.980515	0.191636	0.0285284	0.0978696
ANKRD13B	0.00428899	0.926645	0.999938	0.066025	0.164717	0.99952	0.0664233	0.162283	0.394193	-0.0533296	0.258529	0.894039	-0.0375754	0.422936	0.999982	-0.0725304	0.128453	0.647353	0.0266139	0.569061	0.744414
ANKRD13C	0.0203335	0.673873	0.999938	-0.0319398	0.509703	0.99952	-0.0143653	0.766018	0.904652	-0.0173721	0.719054	0.992882	0.0505086	0.300319	0.999351	-0.0393088	0.41819	0.920884	0.0320378	0.508417	0.697694
ANKRD13D	0.0201781	0.754377	0.999938	0.0271795	0.673689	0.99952	-0.0432326	0.504166	0.750729	-0.213054	0.00265367	0.203822	0.0204001	0.751768	0.999982	0.053507	0.409544	0.915701	0.134931	0.0446279	0.136002
ANKRD16	-0.034417	0.595072	0.999938	-0.164111	0.016681	0.915162	-0.019842	0.758833	0.901437	-0.128819	0.054851	0.619553	0.0390622	0.546685	0.999982	0.0748425	0.252785	0.807123	0.233185	0.0012303	0.00890849
ANKRD17	0.0163979	0.771976	0.999938	-0.0537071	0.346541	0.99952	0.0218623	0.699421	0.869998	-0.00582875	0.917895	0.99575	0.0510233	0.370753	0.999982	0.0105911	0.851454	0.998382	-0.0404831	0.476265	0.673631
ANKRD18A	-0.0785743	0.310083	0.999938	-0.0730685	0.344527	0.99952	-0.238334	0.00430198	0.0291932	0.0770066	0.319636	0.916859	0.0347655	0.650583	0.999982	0.132892	0.0920406	0.565814	0.145202	0.067117	0.182254
ANKRD18B	-0.0222424	0.672635	0.999938	-0.0766328	0.153291	0.99952	0.0534956	0.313688	0.586748	-0.00152897	0.976786	0.99739	-0.0626152	0.240069	0.977735	-0.0205388	0.696332	0.986975	0.129986	0.0194663	0.0733185
ANKRD19P	0.0343112	0.568113	0.999938	-0.0124935	0.834872	0.99952	0.404743	3.95765e-07	1.77649e-05	0.0403098	0.502996	0.966711	-0.0934295	0.12786	0.906203	-0.0789088	0.195462	0.748283	-0.294621	4.16225e-05	0.000609581
ANKRD2	-0.0111381	0.936685	0.999938	0.00254975	0.98549	0.99952	0.01733	0.901642	0.962807	0.112404	0.425742	0.953139	0.0110072	0.937427	0.999982	0.216605	0.131316	0.652798	-0.348848	0.0188457	0.0715943
ANKRD20A1	-0.0138744	0.848877	0.999938	-0.0743915	0.311848	0.99952	-0.122565	0.101474	0.289444	-0.061068	0.404818	0.946152	0.100763	0.174389	0.939351	0.0599268	0.413532	0.918566	0.111075	0.135873	0.30132
ANKRD20A12P	-0.0256554	0.771318	0.999938	-0.101774	0.254841	0.99952	-0.18367	0.0457357	0.168108	0.0636916	0.472531	0.964318	0.035403	0.68859	0.999982	0.127744	0.156007	0.694875	0.0841605	0.344386	0.561203
ANKRD20A13P	-0.0168574	0.790595	0.999938	-0.111577	0.0879172	0.99952	-0.0856437	0.184927	0.42883	-0.0184522	0.771344	0.99575	0.0777738	0.227179	0.972718	0.0554485	0.38577	0.901725	0.0991784	0.126977	0.287975
ANKRD20A5P	-0.00489026	0.930628	0.999938	-0.103223	0.0753554	0.99952	-0.111745	0.0555023	0.192091	-0.0120182	0.830657	0.99575	0.0427606	0.449175	0.999982	0.0826026	0.150042	0.685935	0.106406	0.0673119	0.18264
ANKRD20A7P	-0.0880738	0.356754	0.999938	-0.0533078	0.574882	0.99952	-0.111305	0.24657	0.510446	-0.000616991	0.994804	0.999228	0.217069	0.0292326	0.665794	0.080917	0.396536	0.90937	-0.044729	0.637595	0.79276
ANKRD20A8P	-0.0163488	0.79109	0.999938	-0.0558979	0.368738	0.99952	-0.155275	0.017622	0.0838216	-0.0688181	0.270482	0.89685	0.110348	0.0828768	0.826298	0.0648586	0.298349	0.842787	0.12099	0.0587274	0.165137
ANKRD20A9P	-0.0136145	0.919836	0.999938	-0.245475	0.0788352	0.99952	0.25701	0.0665473	0.218019	0.0267694	0.843183	0.99575	0.0343592	0.799615	0.999982	0.0906659	0.504633	0.947154	-0.149743	0.274192	0.484221
ANKRD22	0.120453	0.271643	0.999938	-0.137088	0.212533	0.99952	0.0459425	0.67174	0.854143	0.0495951	0.647446	0.988534	-0.0491488	0.650393	0.999982	-0.0946466	0.385477	0.901725	0.0648546	0.550431	0.73013
ANKRD23	-0.0265886	0.683469	0.999938	-0.0896987	0.176352	0.99952	-0.107875	0.106747	0.298988	-0.0504929	0.440768	0.956373	0.000354898	0.99565	0.999982	0.0655065	0.319244	0.859724	0.208703	0.00341079	0.0194807
ANKRD24	0.0352696	0.494053	0.999938	0.0383527	0.457475	0.99952	-0.131492	0.0159269	0.0775882	-0.0782009	0.136474	0.789896	-0.0287595	0.576474	0.999982	-0.0059667	0.907465	0.998382	0.170702	0.00253054	0.0154348
ANKRD26	0.00682589	0.904796	0.999938	-0.0416668	0.467684	0.99952	-0.0204586	0.720297	0.881155	-0.0759999	0.190695	0.847126	0.00806163	0.887672	0.999982	-0.0408377	0.476495	0.940432	0.163971	0.00766623	0.036157
ANKRD27	0.0320952	0.572952	0.999938	0.0999742	0.0874397	0.99952	-0.135764	0.0233807	0.103938	-0.0254844	0.654054	0.988534	0.0565272	0.324066	0.999982	0.013652	0.810003	0.998382	-0.041097	0.471329	0.670446
ANKRD28	0.0736312	0.0812086	0.999938	0.0358252	0.38494	0.99952	-0.00374046	0.927164	0.972849	-0.0376797	0.36121	0.934508	0.0385003	0.351028	0.999982	-5.05106e-05	0.999015	0.999751	-0.10661	0.0144005	0.0586945
ANKRD29	-0.123674	0.067146	0.999938	-0.0391205	0.550233	0.99952	-0.629746	5.92539e-10	9.30915e-08	-0.257945	0.000511453	0.114652	0.224684	0.00188211	0.24241	0.289973	0.000142927	0.0105816	0.535722	1.31005e-08	8.93681e-07
ANKRD30A	-0.000385983	0.996416	0.999938	0.103894	0.233435	0.99952	-0.0983178	0.258773	0.525503	-0.0879811	0.310977	0.914688	0.51839	2.37799e-06	0.00704495	-0.0549252	0.524399	0.955089	-0.380701	0.000148139	0.0016774
ANKRD30BP2	0.0140018	0.848967	0.999938	0.00109494	0.988114	0.999565	0.164245	0.0330671	0.13321	-0.0389789	0.59693	0.982442	0.0672964	0.363939	0.999982	-0.22555	0.00477937	0.117574	0.0178108	0.808636	0.902525
ANKRD31	0.0121986	0.872395	0.999938	0.112617	0.146717	0.99952	-0.125856	0.106649	0.298903	0.00981983	0.897114	0.99575	-0.0653187	0.393198	0.999982	0.0156957	0.836301	0.998382	0.0408013	0.592108	0.760507
ANKRD32	0.00707253	0.885757	0.999938	-0.0486708	0.327478	0.99952	0.214692	0.000177048	0.00246749	-0.000850966	0.986205	0.998236	-0.0801573	0.112569	0.881589	-0.10213	0.0464566	0.414373	0.00993032	0.84016	0.919715
ANKRD33	0.0140125	0.928583	0.999938	-0.00149255	0.992382	0.999791	-0.00224989	0.988517	0.995947	0.0673016	0.667412	0.98932	-0.120242	0.444537	0.999982	0.000164764	0.999159	0.999751	0.0424265	0.786244	0.889232
ANKRD33B	0.00822241	0.966561	0.999938	-0.0478434	0.807399	0.99952	-0.0272712	0.889438	0.958588	0.046557	0.812474	0.99575	-0.00586008	0.976165	0.999982	-0.0186384	0.924299	0.998382	0.0447436	0.819642	0.908975
ANKRD34A	0.0421178	0.524768	0.999938	-0.0122035	0.85324	0.99952	0.116356	0.0869769	0.259978	-0.107511	0.11224	0.767856	-0.00838626	0.898824	0.999982	0.0715065	0.283925	0.833138	-0.101973	0.13099	0.294149
ANKRD34B	-0.0953511	0.347691	0.999938	0.107056	0.292844	0.99952	0.07119	0.481479	0.735057	-0.192241	0.0651497	0.658303	-0.130905	0.200829	0.958419	0.197091	0.0590866	0.468581	0.0431288	0.668773	0.814101
ANKRD34C	-0.0808735	0.302783	0.999938	0.204283	0.0135612	0.870764	-0.639277	1.24089e-08	1.11885e-06	-0.154277	0.0557256	0.621979	-0.0546797	0.483401	0.999982	0.194978	0.0178622	0.256414	0.529747	3.35389e-07	1.19746e-05
ANKRD35	0.0402278	0.430874	0.999938	0.0630381	0.221251	0.99952	0.117795	0.0273672	0.11618	-0.106421	0.0443584	0.582112	0.0385874	0.449673	0.999982	-0.00490272	0.923039	0.998382	-0.148468	0.00676294	0.0327916
ANKRD36	-0.0504403	0.368252	0.999938	-0.0363449	0.515107	0.99952	0.00648285	0.907182	0.964876	-0.0383357	0.492571	0.966394	0.0792362	0.162481	0.928501	0.0589936	0.294104	0.83829	-0.0196093	0.724636	0.850886
ANKRD36B	0.0222362	0.802227	0.999938	-0.0179697	0.839563	0.99952	0.026785	0.762946	0.903154	-0.0102841	0.907734	0.99575	-0.0529894	0.551792	0.999982	-0.0246321	0.781464	0.99717	0.0567169	0.524384	0.709886
ANKRD36BL1	-0.00582669	0.9338	0.999938	-0.0865442	0.2243	0.99952	-0.00409119	0.953489	0.982288	-0.0635634	0.368811	0.937649	0.0111649	0.873563	0.999982	-0.0931277	0.192044	0.744135	0.241862	0.00186132	0.0122268
ANKRD36BP2	-0.00540058	0.938626	0.999938	-0.0794227	0.263609	0.99952	0.0393357	0.576127	0.801356	-0.0493856	0.483557	0.964321	0.0140941	0.840799	0.999982	-0.0839797	0.237886	0.790868	0.164601	0.0258641	0.0907871
ANKRD36C	-0.0389378	0.622625	0.999938	-0.1597	0.051736	0.99952	0.0224939	0.77582	0.909854	-0.0144498	0.85478	0.99575	0.0246281	0.75524	0.999982	-0.0249512	0.75214	0.993927	0.190786	0.0221085	0.0808189
ANKRD37	-0.015219	0.828854	0.999938	-0.00959719	0.891538	0.99952	-0.234167	0.0025188	0.0195271	-0.10754	0.135343	0.787082	0.0169565	0.809692	0.999982	0.135659	0.0629219	0.483287	0.21378	0.00515265	0.026548
ANKRD39	-0.00175669	0.97697	0.999938	-0.0774927	0.210214	0.99952	0.0471121	0.441594	0.703525	-0.0536186	0.381997	0.943189	-0.0214261	0.725096	0.999982	0.0851185	0.170118	0.713849	0.0219613	0.718536	0.847129
ANKRD40	-0.0560712	0.51681	0.999938	-0.0466046	0.589515	0.99952	-0.0528272	0.54116	0.778319	0.0236291	0.783961	0.99575	0.0815647	0.347966	0.999982	0.01675	0.845847	0.998382	0.0334674	0.698008	0.834458
ANKRD42	-0.0231902	0.723947	0.999938	-0.0666203	0.314704	0.99952	-0.0909949	0.173418	0.411713	-0.125895	0.0639454	0.654541	0.103864	0.1223	0.89967	0.172439	0.0136239	0.219447	0.0302943	0.644821	0.797394
ANKRD43	0.129369	0.0736214	0.999938	-0.107568	0.133032	0.99952	0.827705	9.01285e-12	4.06323e-09	0.0137717	0.843984	0.99575	-0.0803228	0.257145	0.981684	-0.400362	5.21428e-06	0.00105293	-0.382741	9.93777e-06	0.000194792
ANKRD44	-0.0476056	0.557643	0.999938	-0.00756482	0.92551	0.99952	0.0387508	0.632756	0.832486	0.00722032	0.928892	0.996486	-0.0909757	0.266878	0.985003	0.0126895	0.875397	0.998382	0.0874076	0.285629	0.497679
ANKRD45	-0.0714006	0.217354	0.999938	-0.0783018	0.177448	0.99952	0.0773079	0.182811	0.426066	0.0106625	0.851607	0.99575	-0.0898632	0.123817	0.902376	-0.00641565	0.91036	0.998382	0.157942	0.00976185	0.043639
ANKRD46	0.0198715	0.682448	0.999938	-0.0410672	0.400446	0.99952	0.0557348	0.256665	0.52286	-0.0706816	0.153485	0.807461	-0.0309383	0.525151	0.999982	0.0450734	0.356793	0.887829	0.0218723	0.652598	0.802608
ANKRD49	0.0194705	0.717683	0.999938	-0.0300995	0.576915	0.99952	-0.0166223	0.757488	0.901044	-0.0314312	0.56029	0.9744	-0.00785087	0.88396	0.999982	-0.080589	0.142767	0.672581	0.147021	0.0106826	0.046698
ANKRD5	-0.0871397	0.342415	0.999938	0.138414	0.136845	0.99952	-0.141915	0.12762	0.336767	-0.100589	0.274557	0.898107	0.196866	0.0384232	0.702044	0.0130918	0.885549	0.998382	-0.0187637	0.836594	0.918008
ANKRD50	0.0600163	0.577788	0.999938	-0.0357056	0.740017	0.99952	0.355705	0.00263619	0.0201509	0.134546	0.217823	0.864802	-0.014343	0.893858	0.999982	-0.127084	0.243648	0.798138	-0.373227	0.0017504	0.0116403
ANKRD52	-0.0719572	0.3097	0.999938	-0.0865651	0.223824	0.99952	-0.0698126	0.324044	0.597257	0.00862668	0.902051	0.99575	0.228513	0.00297839	0.301296	0.0759517	0.284184	0.833138	-0.0848106	0.233073	0.435291
ANKRD53	-0.0159917	0.856014	0.999938	0.0719808	0.417085	0.99952	-0.0516098	0.559394	0.79123	0.0224758	0.79877	0.99575	-0.018054	0.837703	0.999982	-0.0509718	0.564226	0.966514	0.0421101	0.633469	0.789787
ANKRD54	0.0199136	0.688048	0.999938	-0.0342838	0.490815	0.99952	0.0857342	0.0926812	0.272241	-0.0637994	0.205057	0.856404	0.0124571	0.801492	0.999982	0.0366733	0.461413	0.937361	-0.0568123	0.257514	0.464295
ANKRD55	0.248989	0.00509489	0.999938	0.221491	0.0113863	0.80316	0.401951	4.23012e-05	0.000784654	-0.0235534	0.77367	0.99575	0.0925286	0.264316	0.98356	-0.199963	0.0208449	0.278003	-0.741494	2.04093e-09	2.04188e-07
ANKRD56	0.0978733	0.363297	0.999938	0.250112	0.0260853	0.99952	-0.00399492	0.970147	0.989082	-0.108566	0.314187	0.916275	-0.0436098	0.683392	0.999982	-0.117757	0.27584	0.827512	-0.074142	0.489467	0.68335
ANKRD57	0.03985	0.657206	0.999938	-0.0129958	0.884723	0.99952	0.0983149	0.278432	0.548224	-0.00154385	0.986255	0.998236	-0.159262	0.0848507	0.829625	0.0737788	0.413572	0.918566	-0.0381999	0.670496	0.815193
ANKRD58	0.0946165	0.189515	0.999938	-0.019024	0.788441	0.99952	0.260028	0.00105871	0.00988097	0.0209169	0.768001	0.99575	-0.0762165	0.287616	0.997504	-0.0193061	0.785384	0.997516	-0.261078	0.00101934	0.00769466
ANKRD6	0.174655	0.0132648	0.999938	0.140545	0.0417978	0.99952	0.824399	2.95409e-12	1.75034e-09	0.186229	0.00879131	0.332226	-0.134466	0.0506809	0.759121	-0.372004	6.69779e-06	0.00122919	-0.819434	3.36391e-12	1.36786e-09
ANKRD60	0.0139604	0.774689	0.999938	-0.0538775	0.274779	0.99952	-0.0270459	0.580073	0.804004	0.0476263	0.33306	0.922858	0.00613639	0.899805	0.999982	-0.0342	0.484977	0.944274	0.0473825	0.335494	0.551874
ANKRD62	-0.228216	0.00908924	0.999938	-0.177075	0.0376678	0.99952	-0.801069	4.0732e-10	6.86749e-08	-0.18537	0.030223	0.516652	0.284866	0.00164246	0.225572	0.445106	1.01024e-05	0.00164964	0.661696	1.59179e-08	1.03807e-06
ANKRD65	0.00167246	0.98003	0.999938	-0.0902535	0.184684	0.99952	-0.0387609	0.563169	0.79381	-0.00520288	0.937934	0.99739	0.0116805	0.861263	0.999982	-0.0252427	0.705986	0.988246	0.145998	0.0367956	0.118325
ANKRD7	-0.115852	0.126537	0.999938	0.0681649	0.361185	0.99952	0.0572947	0.441647	0.703554	0.034117	0.645545	0.988534	-0.0391929	0.597481	0.999982	0.0170605	0.817795	0.998382	-0.0216432	0.770158	0.880653
ANKRD9	0.0383525	0.478061	0.999938	0.0704906	0.197614	0.99952	-0.18634	0.00178524	0.0148923	-0.256513	6.12712e-05	0.0453801	0.142707	0.0128913	0.529182	0.146252	0.0110513	0.195381	0.044929	0.406827	0.616896
ANKS1A	-0.00832462	0.884114	0.999938	-0.00668282	0.906845	0.99952	-0.150661	0.0133464	0.0680043	-0.103127	0.0801958	0.70496	0.0438122	0.445645	0.999982	0.0788762	0.175304	0.722387	0.145971	0.016131	0.0638772
ANKS1B	0.0589154	0.495896	0.999938	-0.0574343	0.506692	0.99952	0.00295865	0.97259	0.990362	0.00481492	0.955408	0.99739	0.00960315	0.91121	0.999982	-0.093943	0.281028	0.830787	0.0749741	0.387563	0.600513
ANKS3	0.0139449	0.824385	0.999938	-0.017245	0.783816	0.99952	-0.148656	0.0247484	0.107958	-0.101028	0.116872	0.770984	0.0364105	0.563457	0.999982	0.00554776	0.929622	0.998382	0.210902	0.00233602	0.0145348
ANKS4B	0.044961	0.472872	0.999938	-0.00388363	0.9503	0.99952	-0.0284263	0.648911	0.84265	-0.0579284	0.356708	0.933431	0.00447915	0.942692	0.999982	0.0321219	0.607138	0.977331	0.00865506	0.889539	0.945988
ANKS6	-0.00862472	0.900688	0.999938	0.0207042	0.764677	0.99952	-0.310854	0.000124155	0.00186439	-0.108866	0.124208	0.780318	0.0712035	0.307996	0.999982	0.105395	0.136083	0.660862	0.230908	0.00243299	0.0149763
ANKZF1	-0.01369	0.809708	0.999938	0.000952172	0.986629	0.99952	-0.146112	0.0155771	0.0762419	0.0170859	0.763845	0.99575	-0.0695926	0.2276	0.973513	0.0606629	0.291207	0.837241	0.150604	0.012975	0.0541184
ANLN	-0.0668582	0.639394	0.999938	-0.00165094	0.990748	0.999712	-0.325346	0.0296254	0.123047	0.134243	0.350068	0.930239	0.023529	0.868771	0.999982	0.196293	0.176089	0.722464	0.0396835	0.78062	0.886424
ANO1	-0.0581207	0.404098	0.999938	0.0641358	0.357961	0.99952	-0.174353	0.0174957	0.0834081	-0.0122557	0.859398	0.99575	0.00130483	0.984948	0.999982	0.267662	0.00063459	0.0305339	-0.0884268	0.208472	0.403781
ANO10	0.0314712	0.50598	0.999938	-0.0102676	0.827524	0.99952	0.0999711	0.0420565	0.158466	-0.0231338	0.624185	0.986921	0.021917	0.64245	0.999982	-0.0765157	0.113462	0.612625	-0.0435344	0.359516	0.574482
ANO2	0.00413865	0.96672	0.999938	-0.236497	0.0238074	0.98265	-0.0819399	0.412011	0.678118	0.154362	0.128658	0.784788	-0.0128091	0.89727	0.999982	-0.0452421	0.649015	0.980515	0.217904	0.0358882	0.116271
ANO3	0.252886	0.00450506	0.999938	0.0714142	0.386101	0.99952	0.553092	3.87744e-07	1.74805e-05	0.13598	0.105542	0.75147	0.282369	0.00183623	0.241011	-0.18407	0.0318981	0.347793	-1.1118	4.46338e-13	3.0098e-10
ANO4	-0.0482933	0.332476	0.999938	-0.0471988	0.343343	0.99952	0.0410758	0.408529	0.674905	-0.0484649	0.330793	0.9217	0.0664967	0.185751	0.945766	0.0242867	0.623495	0.978636	0.0120797	0.80675	0.901518
ANO5	-0.0496491	0.532618	0.999938	0.0175931	0.824396	0.99952	-0.250481	0.00381292	0.0266596	-0.0761549	0.341067	0.926749	0.243327	0.00475934	0.359244	-0.0140356	0.859463	0.998382	0.129311	0.111927	0.263463
ANO6	-0.02685	0.649723	0.999938	0.045889	0.439491	0.99952	-0.0807451	0.179161	0.420588	-0.0953971	0.115047	0.770181	0.0218595	0.711382	0.999982	0.0644685	0.280282	0.829816	0.0707094	0.237449	0.440843
ANO7	-0.0479707	0.533925	0.999938	-0.024214	0.752831	0.99952	0.0208475	0.786238	0.915189	-0.0225022	0.769762	0.99575	0.0482813	0.531301	0.999982	-0.144312	0.069451	0.505141	0.169812	0.0348286	0.113691
ANO8	-0.0382437	0.510576	0.999938	0.0257121	0.657457	0.99952	-0.171844	0.00608423	0.0379131	0.00709604	0.902419	0.99575	0.0959557	0.106526	0.878388	-0.00395928	0.945454	0.998382	0.0852328	0.149429	0.321093
ANO9	0.0217157	0.829595	0.999938	-0.266048	0.0133616	0.870764	0.049848	0.621986	0.825995	0.084837	0.403614	0.946152	-0.0136759	0.892154	0.999982	-0.0899319	0.376391	0.895753	0.213219	0.042795	0.131733
ANP32A	-0.00299899	0.947204	0.999938	-0.0106089	0.814886	0.99952	-0.0350136	0.442214	0.704187	-0.0299995	0.509593	0.966941	-0.0825664	0.0775415	0.8192	0.0709632	0.126152	0.642904	0.0901152	0.055448	0.158451
ANP32A-IT1	-0.029827	0.933191	0.999938	-0.00649954	0.985425	0.99952	-0.115696	0.745303	0.894709	0.0212242	0.952431	0.99739	0.00447446	0.989966	0.999982	0.0245481	0.944994	0.998382	0.101678	0.775222	0.883582
ANP32AP1	-0.0359011	0.61933	0.999938	-0.136575	0.0672621	0.99952	0.00843347	0.906874	0.964696	-0.0431074	0.551272	0.973888	0.0556084	0.443196	0.999982	0.103405	0.159861	0.700555	0.048031	0.507118	0.696549
ANP32B	0.0118228	0.904971	0.999938	-0.0592857	0.550807	0.99952	-0.0589074	0.553333	0.786769	-0.0364112	0.713458	0.991555	-0.00535962	0.956834	0.999982	0.153526	0.129997	0.650705	-0.00550269	0.955683	0.978763
ANP32BP1	-0.000916419	0.992698	0.999938	-0.0862351	0.392708	0.99952	-0.0702255	0.485308	0.73775	-0.0314233	0.75391	0.994901	0.0215406	0.82976	0.999982	0.150257	0.142257	0.671511	0.0168782	0.866188	0.933629
ANP32C	-0.00397505	0.971196	0.999938	-0.156576	0.163315	0.99952	-0.00623721	0.954819	0.982731	0.142776	0.20219	0.856306	-0.163594	0.145973	0.919281	0.0908127	0.412647	0.917791	0.0967178	0.383364	0.597548
ANP32D	-0.0472042	0.389991	0.999938	-0.117505	0.0391428	0.99952	-0.0418279	0.445487	0.706686	0.0105536	0.8465	0.99575	0.0616237	0.264271	0.98356	0.0193404	0.723008	0.991491	0.114927	0.0432737	0.132655
ANP32E	0.0741891	0.230763	0.999938	0.020734	0.734215	0.99952	0.144847	0.0243161	0.10655	0.0235896	0.699385	0.989531	-0.03813	0.533522	0.999982	-0.02327	0.703252	0.987615	-0.202064	0.00261479	0.0158604
ANPEP	-0.0423917	0.635052	0.999938	0.0362375	0.68476	0.99952	-0.0273065	0.759495	0.901775	0.00243722	0.97818	0.99739	0.06176	0.490384	0.999982	0.041415	0.642833	0.980515	-0.0721911	0.420959	0.628544
ANTXR1	-0.0329838	0.812491	0.999938	-0.0156275	0.910474	0.99952	0.0299202	0.829609	0.933264	0.0429927	0.757268	0.99569	-0.121012	0.387518	0.999982	0.000465732	0.997326	0.999751	0.0961854	0.490964	0.684248
ANTXR2	-0.0880854	0.146126	0.999938	-0.0616828	0.303515	0.99952	-0.179407	0.00531183	0.0342061	0.137645	0.0273714	0.500995	-0.00496105	0.933329	0.999982	0.141216	0.0239533	0.2977	0.0552237	0.355929	0.570906
ANUBL1	-0.103782	0.116619	0.999938	0.0725114	0.26681	0.99952	-0.122654	0.066236	0.217376	-0.0641219	0.324799	0.919924	-0.0808907	0.216827	0.967161	0.0361507	0.576229	0.969707	0.262722	0.000373719	0.00347854
ANXA1	-0.0811309	0.302505	0.999938	-0.105496	0.183219	0.99952	0.0325694	0.676143	0.856296	0.175459	0.0316796	0.523066	-0.159311	0.0492722	0.751328	0.194256	0.0185142	0.261189	-0.0564515	0.470624	0.670041
ANXA10	-0.04141	0.694323	0.999938	-0.0707584	0.503181	0.99952	-0.0902268	0.394621	0.662791	0.237404	0.0315309	0.522275	0.01336	0.898963	0.999982	-0.0299332	0.776187	0.996862	-0.0184557	0.860786	0.930751
ANXA11	0.00818456	0.857027	0.999938	-0.0292978	0.520622	0.99952	0.172556	0.000760498	0.00757139	-0.0341533	0.454628	0.959348	0.0220971	0.627401	0.999982	-0.0624814	0.176978	0.724605	-0.077044	0.0990906	0.241612
ANXA13	-0.0981175	0.317268	0.999938	-0.199238	0.0487768	0.99952	-0.206078	0.0420696	0.158466	0.0869878	0.37423	0.93995	-0.0625436	0.521276	0.999982	0.45476	7.6697e-05	0.00690477	0.0242018	0.803298	0.899515
ANXA2	0.0430699	0.648003	0.999938	-0.0869136	0.360024	0.99952	0.103369	0.278009	0.547932	0.0367415	0.69677	0.989531	0.0213105	0.821003	0.999982	0.12729	0.184263	0.732975	-0.244972	0.0145146	0.0590433
ANXA2P1	0.000266134	0.997816	0.999938	-0.116539	0.237435	0.99952	0.139509	0.159788	0.390765	0.0801996	0.412699	0.948473	0.0177234	0.855411	0.999982	0.185016	0.0661742	0.494618	-0.306225	0.0039212	0.0216143
ANXA2P3	0.0265	0.852924	0.999938	0.00446399	0.975078	0.99952	-0.0913109	0.524539	0.766074	0.0254519	0.858674	0.99575	0.0348389	0.807491	0.999982	-0.0502366	0.725494	0.991491	0.0502358	0.725498	0.851634
ANXA2R	0.0216387	0.734557	0.999938	0.0693151	0.282577	0.99952	-0.108832	0.0970531	0.280866	-0.0453383	0.479183	0.964318	-0.00332325	0.958422	0.999982	0.0197005	0.757503	0.994697	0.0467708	0.465552	0.666203
ANXA3	0.0567533	0.421365	0.999938	0.0959113	0.179387	0.99952	-0.274611	0.000562758	0.00592967	-0.0819857	0.248767	0.885502	0.0439013	0.532872	0.999982	0.189446	0.0115122	0.20079	-0.0295014	0.674491	0.818078
ANXA4	0.0224534	0.736544	0.999938	0.020206	0.762023	0.99952	-0.0922024	0.174767	0.413925	0.0194769	0.77035	0.99575	0.139022	0.045462	0.73106	0.146145	0.0362323	0.366674	-0.255197	0.000706534	0.00576101
ANXA5	0.00830678	0.910767	0.999938	-0.0714159	0.339771	0.99952	-0.157245	0.0421171	0.158574	-0.0534515	0.473115	0.964318	0.0366795	0.62153	0.999982	0.21692	0.00674408	0.143592	0.0200804	0.786588	0.889433
ANXA6	-0.0253111	0.741489	0.999938	-0.102312	0.18972	0.99952	-0.215372	0.00891906	0.0504014	-0.0776373	0.316081	0.916275	0.0942006	0.226035	0.972261	0.230383	0.00557058	0.127649	0.0959159	0.217945	0.416029
ANXA7	0.0224472	0.673464	0.999938	0.000427918	0.993579	0.999921	0.0233042	0.661803	0.849306	-0.00253559	0.961966	0.99739	-0.0372844	0.485358	0.999982	0.00688877	0.896933	0.998382	-0.0133671	0.801632	0.89874
ANXA8	0.220038	0.0589047	0.999938	0.128712	0.257787	0.99952	0.731946	7.04814e-07	2.87725e-05	0.279539	0.0187498	0.442896	-0.146203	0.200322	0.958419	-0.49807	0.000145628	0.0107093	-0.716046	1.00064e-06	2.95603e-05
ANXA9	-0.10462	0.319825	0.999938	0.0219239	0.833266	0.99952	-0.136193	0.198391	0.447832	0.0139772	0.893208	0.99575	0.091829	0.381458	0.999982	0.0797666	0.446235	0.931344	0.0332891	0.749383	0.867178
AOAH	-0.0555851	0.565212	0.999938	0.0762294	0.431645	0.99952	0.0987055	0.310611	0.583201	-0.0324312	0.736641	0.993443	-0.0331557	0.730997	0.999982	-0.0570387	0.555156	0.964555	0.00322615	0.973281	0.987009
AOC2	-0.0213628	0.693065	0.999938	-0.051859	0.341717	0.99952	0.0416852	0.443228	0.705151	0.0831333	0.132873	0.787051	-0.0131277	0.80817	0.999982	0.0684186	0.212771	0.768708	-0.106949	0.0566805	0.161175
AOC3	0.0382545	0.442758	0.999938	-0.0265104	0.593632	0.99952	0.000706528	0.988621	0.99596	0.0700766	0.165526	0.819905	-0.0711427	0.15943	0.925477	-0.00354465	0.942961	0.998382	-0.00791053	0.873163	0.937852
AOC4	0.114282	0.0786089	0.999938	-0.0289436	0.64624	0.99952	-0.0775135	0.225016	0.48272	-0.0397154	0.5296	0.971169	0.0110187	0.861032	0.999982	0.0303584	0.630287	0.980124	-0.00951013	0.879893	0.940817
AOF1	0.00861523	0.906329	0.999938	0.0796505	0.282308	0.99952	0.265288	0.00119214	0.0108862	0.0136895	0.851712	0.99575	0.0682733	0.35525	0.999982	-0.225486	0.00464815	0.115603	-0.210087	0.00773481	0.0364142
AOX1	-0.0483814	0.616187	0.999938	0.0741886	0.443683	0.99952	-0.229271	0.0239493	0.105531	-0.0784298	0.418395	0.950139	0.0423843	0.660378	0.999982	0.0812254	0.402228	0.911173	0.158237	0.109465	0.259497
AP000345.1	0.112635	0.294144	0.999938	-0.18156	0.0965076	0.99952	0.00214556	0.983875	0.994424	-0.0276203	0.794857	0.99575	0.154969	0.152915	0.925477	0.145408	0.178815	0.726079	-0.206003	0.0613155	0.17046
AP000347.4	0.00860606	0.917522	0.999938	-0.00891102	0.914611	0.99952	-0.0823316	0.326584	0.599991	-0.00531972	0.948957	0.99739	0.00346334	0.966755	0.999982	-0.034497	0.678571	0.983643	0.118846	0.161076	0.338233
AP000459.4	-0.0184451	0.711632	0.999938	-0.0222353	0.656073	0.99952	-0.0201719	0.686095	0.862353	-0.0213861	0.668361	0.98932	0.023466	0.638439	0.999982	0.0023464	0.962441	0.998382	0.0564082	0.263744	0.471754
AP000654.2	0.0544877	0.433548	0.999938	0.022355	0.746703	0.99952	0.239202	0.00180778	0.0150441	0.122465	0.0858197	0.719192	-0.0243623	0.724897	0.999982	-0.0762685	0.275848	0.827512	-0.337963	4.49814e-05	0.00064506
AP000679.1	0.0335984	0.741043	0.999938	-0.178137	0.088726	0.99952	0.00937622	0.926444	0.972563	0.102706	0.316853	0.916275	-0.0201162	0.843041	0.999982	-0.0550171	0.589107	0.972548	0.107529	0.295131	0.508383
AP000751.3	-0.0442495	0.494132	0.999938	-0.10348	0.117263	0.99952	-0.0172605	0.788852	0.916586	-0.0830798	0.204555	0.856404	-0.00152679	0.981087	0.999982	-0.0279982	0.664376	0.980673	0.27747	0.000203826	0.00214783
AP000812.2	0.0306696	0.705662	0.999938	0.00976933	0.904115	0.99952	0.181011	0.0332345	0.133673	-0.0678432	0.406103	0.946152	0.0115823	0.886438	0.999982	-0.0766543	0.348836	0.882464	-0.088637	0.280113	0.491578
AP000843.1	0.0272825	0.531636	0.999938	-0.00449818	0.917538	0.99952	-0.0137863	0.751222	0.897592	0.00456526	0.916313	0.99575	0.0141528	0.74485	0.999982	0.00376493	0.930941	0.998382	-0.0316211	0.469072	0.669031
AP000872.1	-0.0240083	0.782139	0.999938	-0.104175	0.236565	0.99952	0.0094602	0.913173	0.967069	0.148355	0.0965446	0.737154	0.0233501	0.787958	0.999982	0.0589032	0.499161	0.945981	-0.11196	0.204338	0.398305
AP000880.1	0.022224	0.810751	0.999938	-0.160727	0.0924416	0.99952	0.278966	0.00554914	0.0354149	0.0779751	0.403917	0.946152	0.0666858	0.474504	0.999982	-0.155721	0.102458	0.589461	-0.129514	0.170849	0.352861
AP000911.1	0.0350753	0.556633	0.999938	0.118312	0.0554415	0.99952	-0.156551	0.0135154	0.0686733	-0.0592452	0.323881	0.91908	0.0788519	0.19252	0.950964	0.118328	0.0554099	0.454186	-0.134861	0.0307406	0.103322
AP000926.2	-0.228643	0.00881484	0.999938	0.0796409	0.331522	0.99952	-0.983007	5.57485e-12	2.75265e-09	-0.236189	0.00705939	0.30795	-0.0683098	0.403711	0.999982	0.491216	2.29191e-06	0.000548473	0.945205	1.2822e-11	3.45328e-09
AP001011.3	-0.011486	0.858951	0.999938	-0.112167	0.0918804	0.99952	-0.04861	0.454456	0.714411	-0.0584833	0.369371	0.938149	-0.0163194	0.800726	0.999982	0.0530246	0.41504	0.918646	0.193938	0.00563076	0.0284598
AP001053.11	-0.0599238	0.497995	0.999938	0.129755	0.149058	0.99952	-0.184132	0.0448322	0.16558	0.0437169	0.620273	0.98676	-0.168134	0.0651815	0.796995	-0.075677	0.393426	0.907493	0.314342	0.00136195	0.0096452
AP001107.1	0.0568502	0.256177	0.999938	-0.0337192	0.49697	0.99952	0.190736	0.000650018	0.00665026	0.0743182	0.141309	0.795675	-0.0926714	0.0698679	0.810358	-0.0268277	0.588249	0.972244	-0.168843	0.00201097	0.0129433
AP001372.1	0.107016	0.0754163	0.999938	-0.0436738	0.455958	0.99952	0.0338172	0.562871	0.793583	0.0160986	0.78242	0.99575	-0.0579787	0.324393	0.999982	0.0080153	0.890571	0.998382	-0.0633545	0.282467	0.494038
AP001816.1	0.0466536	0.196468	0.999938	-0.0207122	0.560972	0.99952	0.163222	9.58813e-05	0.00151093	-0.0230689	0.517622	0.969957	0.0267937	0.453034	0.999982	-0.0800937	0.0315676	0.345887	-0.11292	0.00362989	0.0203607
AP001931.1	-0.0640482	0.402443	0.999938	-0.125898	0.106619	0.99952	-0.00162949	0.982882	0.994122	0.0890372	0.247559	0.884496	0.0264689	0.727775	0.999982	-0.074021	0.334379	0.874033	0.150028	0.0571117	0.162
AP002373.1	-0.025619	0.676427	0.999938	-0.0371369	0.545984	0.99952	-0.0723321	0.244411	0.507875	0.0130494	0.831434	0.99575	-0.047274	0.443179	0.999982	-0.0299464	0.62589	0.979567	0.199181	0.00305322	0.0179319
AP002380.3	-0.0365785	0.70793	0.999938	-0.132143	0.183261	0.99952	-0.0334412	0.731909	0.887207	0.123759	0.211636	0.862429	-0.0605658	0.536068	0.999982	-0.00346473	0.971652	0.998382	0.142317	0.15295	0.326251
AP002448.1	0.0267836	0.707494	0.999938	0.0589199	0.411695	0.99952	0.0258828	0.716874	0.879695	-0.0172897	0.808452	0.99575	-0.02126	0.765702	0.999982	0.0601061	0.402476	0.911173	-0.133202	0.0708411	0.189537
AP003108.2	-0.0013958	0.983959	0.999938	-0.102299	0.149257	0.99952	0.0353774	0.611291	0.820008	0.00771201	0.91156	0.99575	0.032937	0.635971	0.999982	-0.0542194	0.437656	0.928217	0.0817937	0.245289	0.450474
AP003115.1	-0.00336275	0.929987	0.999938	-0.0282719	0.462556	0.99952	-0.0900722	0.0254851	0.110232	-0.061233	0.118723	0.772538	-0.0247445	0.519695	0.999982	0.0629238	0.109361	0.604622	0.144621	0.00080196	0.00635619
AP003117.1	0.056799	0.560801	0.999938	0.0633617	0.516784	0.99952	-0.00137726	0.988708	0.99596	0.0162845	0.867138	0.99575	0.014074	0.885029	0.999982	0.0098874	0.919078	0.998382	-0.159127	0.111207	0.262189
AP003170.1	0.0282512	0.77057	0.999938	-0.0858521	0.378884	0.99952	-0.0787388	0.419058	0.684316	0.00666226	0.945125	0.99739	-0.113282	0.248333	0.979819	0.128805	0.19105	0.74229	0.114128	0.244913	0.450067
AP003355.2	0.0290357	0.707888	0.999938	0.0222574	0.773811	0.99952	-0.242724	0.00404543	0.0278625	0.00228748	0.976417	0.99739	0.0815775	0.297182	0.999351	0.0402727	0.603751	0.977331	0.0672473	0.388456	0.601269
AP003716.1	-0.0547216	0.335158	0.999938	-0.0366502	0.516411	0.99952	-0.083494	0.146334	0.369043	-0.0129109	0.818515	0.99575	0.100251	0.0839481	0.827398	0.0138185	0.806019	0.998207	0.073643	0.198	0.390457
AP004607.4	0.0531848	0.369586	0.999938	0.0542966	0.35983	0.99952	0.0287578	0.62555	0.828394	-0.089157	0.138201	0.791933	0.0669375	0.261046	0.981684	0.0329671	0.57616	0.969707	-0.147059	0.0182793	0.0699275
AP005433.1	0.0547343	0.5328	0.999938	-0.0320946	0.713841	0.99952	0.0625537	0.476477	0.730526	0.00910518	0.917038	0.99575	-0.0581479	0.507779	0.999982	-0.0958228	0.278737	0.828667	0.0596076	0.497283	0.688805
AP005668.1	0.00203117	0.981443	0.999938	0.130659	0.143349	0.99952	0.00348449	0.968171	0.988282	-0.00535203	0.951131	0.99739	-0.157049	0.0814001	0.823742	0.0878841	0.319175	0.859724	-0.0617512	0.481716	0.67723
AP006216.1	0.0208151	0.714609	0.999938	0.0297185	0.602128	0.99952	-0.103748	0.0772471	0.240439	0.0146182	0.79719	0.99575	0.0031031	0.956467	0.999982	-0.00157708	0.977867	0.999278	0.0369382	0.517621	0.704818
AP006285.4	0.054583	0.420843	0.999938	-0.059505	0.380781	0.99952	0.107175	0.120678	0.325023	-0.0367434	0.586549	0.980245	-0.0458379	0.498207	0.999982	-0.0459894	0.496801	0.945581	0.0261569	0.698215	0.834559
AP1B1	0.0309172	0.687883	0.999938	-0.0180048	0.814825	0.99952	-0.0120385	0.875524	0.952503	-0.0834883	0.282922	0.903715	-0.0346553	0.65263	0.999982	0.188694	0.0202717	0.274409	-0.0715092	0.356223	0.571146
AP1G1	-0.0331434	0.524396	0.999938	-0.00734598	0.887353	0.99952	-0.0132022	0.799137	0.921807	0.011159	0.829671	0.99575	0.0349124	0.502694	0.999982	-0.0360903	0.488527	0.94542	0.0436137	0.403625	0.614516
AP1G2	0.0377093	0.474574	0.999938	-0.0785908	0.142865	0.99952	-0.0316961	0.547204	0.783101	-0.00513228	0.922072	0.99575	-0.0779084	0.146218	0.919348	-0.0229496	0.662389	0.980515	0.17847	0.00209053	0.0133559
AP1GBP1	0.0405535	0.663224	0.999938	0.00976835	0.916308	0.99952	0.00437514	0.962457	0.985797	-0.0243951	0.793104	0.99575	0.0695472	0.456872	0.999982	-0.0197289	0.831978	0.998382	-0.0802105	0.391727	0.603617
AP1M1	0.0524808	0.65792	0.999938	0.0181031	0.878391	0.99952	0.0589107	0.619346	0.824549	0.00234542	0.98418	0.998069	-0.0257407	0.827811	0.999982	-0.000481388	0.996753	0.999751	-0.105725	0.375292	0.589383
AP1M2	0.199596	0.0712	0.999938	0.292291	0.0107027	0.80316	0.437565	0.000358083	0.00425799	0.116395	0.282194	0.903715	-0.128159	0.237534	0.976563	-0.394698	0.00100581	0.0415509	-0.523028	4.47237e-05	0.00064319
AP1S1	0.108333	0.152048	0.999938	-0.0544947	0.464217	0.99952	0.376651	2.68512e-05	0.000550238	0.0739604	0.322742	0.918817	0.0770504	0.303347	0.999391	-0.043831	0.555301	0.964555	-0.537774	1.17039e-07	5.19735e-06
AP1S2	0.0227252	0.738505	0.999938	-0.0620394	0.365603	0.99952	0.0397584	0.560107	0.791949	-0.172294	0.0169824	0.426335	0.0505037	0.460156	0.999982	0.190921	0.00896703	0.172343	-0.0696979	0.310478	0.524692
AP1S3	-0.0265089	0.705695	0.999938	-0.0418087	0.552302	0.99952	-0.0437469	0.53417	0.773361	-0.0737964	0.297813	0.910001	-0.0212197	0.762306	0.999982	0.0583301	0.408604	0.915437	0.148692	0.0421516	0.130313
AP2A1	0.0224009	0.633478	0.999938	0.0121131	0.796198	0.99952	0.0408313	0.387309	0.657729	-0.0472766	0.318088	0.91654	-0.0428186	0.36499	0.999982	0.0347246	0.461265	0.937361	-0.0200674	0.669117	0.814232
AP2A2	0.0363926	0.507354	0.999938	-0.0420843	0.443978	0.99952	0.227692	0.00029449	0.00365728	0.044865	0.414839	0.950043	0.0169252	0.757002	0.999982	-0.114125	0.0451799	0.408431	-0.169787	0.00435231	0.0233588
AP2B1	-0.0180288	0.892687	0.999938	-0.0280537	0.833774	0.99952	0.11136	0.40791	0.674545	0.0381005	0.775711	0.99575	0.122012	0.365213	0.999982	-0.102842	0.444237	0.930283	-0.122647	0.362767	0.577632
AP2M1	0.0332606	0.618509	0.999938	-0.0242445	0.716296	0.99952	0.11101	0.104924	0.295807	0.0188048	0.777923	0.99575	-0.00769117	0.908106	0.999982	0.109579	0.109242	0.604298	-0.240861	0.00121862	0.00883935
AP2S1	0.0394938	0.592747	0.999938	-0.00906744	0.901995	0.99952	0.159595	0.0381918	0.147986	-0.004124	0.955331	0.99739	-0.0086151	0.90686	0.999982	0.113816	0.131077	0.652431	-0.291231	0.000508622	0.00442134
AP3B1	-0.0153898	0.789339	0.999938	-0.0204089	0.723261	0.99952	-0.00920699	0.872953	0.951553	-0.0305313	0.596881	0.982442	0.0289352	0.616098	0.999982	0.0182548	0.751388	0.993877	0.0282453	0.624493	0.783563
AP3B2	0.038788	0.395538	0.999938	-0.022007	0.628051	0.99952	0.19156	0.000251586	0.00321862	-0.00501778	0.911841	0.99575	0.00225399	0.96033	0.999982	-0.060389	0.190454	0.742135	-0.145315	0.00340368	0.0194558
AP3D1	0.00882912	0.892067	0.999938	-0.0652172	0.321029	0.99952	-0.00871224	0.893487	0.959909	-0.0388628	0.551711	0.973888	0.0933327	0.159838	0.925477	-0.059157	0.3672	0.891784	0.0695991	0.290258	0.50303
AP3M1	-0.0600725	0.470563	0.999938	-0.0319743	0.699841	0.99952	0.117736	0.163465	0.396159	0.047965	0.563772	0.9744	-0.0115591	0.889007	0.999982	0.0333505	0.687629	0.985398	-0.095519	0.255047	0.461591
AP3M2	0.0546432	0.26436	0.999938	-0.0116599	0.809474	0.99952	0.195963	0.000393891	0.0045661	0.0383014	0.431032	0.955323	-0.0613875	0.211373	0.962339	-0.00503669	0.917011	0.998382	-0.210953	0.000175944	0.00191133
AP3S1	0.0669901	0.159552	0.999938	0.0217373	0.642062	0.99952	0.193103	0.000316923	0.00389358	0.0208996	0.654889	0.988534	0.0316157	0.500061	0.999982	-0.100823	0.0387667	0.380655	-0.233675	3.29526e-05	0.00050846
AP3S2	0.0285514	0.703658	0.999938	-0.0333636	0.656856	0.99952	0.05793	0.442332	0.704322	-0.0334681	0.655854	0.988534	0.00982318	0.89574	0.999982	0.0597559	0.428261	0.923787	-0.0893556	0.23985	0.443922
AP4B1	0.0145439	0.746432	0.999938	-0.00517418	0.908332	0.99952	0.047544	0.295432	0.567389	-0.0290691	0.519435	0.969957	-0.0267416	0.553166	0.999982	0.0264401	0.557617	0.965667	-0.0276386	0.540032	0.722341
AP4E1	-0.00198173	0.966639	0.999938	0.00413055	0.930538	0.99952	-0.13114	0.00986143	0.0542313	-0.0295855	0.533994	0.972262	0.00536203	0.909911	0.999982	0.0279392	0.556825	0.965272	0.125166	0.0132503	0.0549899
AP4M1	0.00377322	0.947575	0.999938	0.0530945	0.358993	0.99952	0.0133064	0.816722	0.928116	0.00331235	0.95397	0.99739	-0.0831169	0.156008	0.925477	0.0806878	0.167967	0.709807	-0.0711369	0.222175	0.421659
AP4S1	0.0184479	0.847858	0.999938	0.0672154	0.486549	0.99952	0.098512	0.310549	0.583191	-0.0311537	0.746118	0.994901	-0.0421755	0.661449	0.999982	0.0381469	0.691939	0.985944	-0.149076	0.129893	0.292661
AP5B1	-0.00592072	0.926408	0.999938	-0.0870585	0.182362	0.99952	-0.0473983	0.462103	0.72048	0.0163112	0.799253	0.99575	0.0572685	0.375465	0.999982	0.097108	0.138598	0.665922	-0.0303708	0.636393	0.791693
AP5Z1	0.0118105	0.822048	0.999938	-0.00518387	0.921329	0.99952	-0.0349642	0.507221	0.752737	-0.0788938	0.14158	0.796042	0.0382243	0.468838	0.999982	0.011587	0.825359	0.998382	0.0573218	0.280534	0.491942
APAF1	0.0202819	0.733216	0.999938	0.00260066	0.965098	0.99952	0.167596	0.00871322	0.0496918	0.00360597	0.951621	0.99739	-0.0509441	0.394879	0.999982	-0.0434458	0.467202	0.939022	-0.0997864	0.102431	0.247555
APBA1	0.0395543	0.570527	0.999938	-0.00905088	0.896398	0.99952	0.215618	0.00440004	0.0297322	0.0249866	0.719549	0.992882	-0.036705	0.598434	0.999982	-0.1838	0.0131543	0.215599	-0.05067	0.468349	0.668361
APBA2	0.0146537	0.80726	0.999938	-0.077843	0.202253	0.99952	-0.0221049	0.713077	0.877484	-0.0523233	0.387068	0.943548	0.0489806	0.41768	0.999982	0.101848	0.0990559	0.583353	-0.0133369	0.824265	0.911757
APBA3	0.0316816	0.455013	0.999938	-0.0473839	0.267167	0.99952	-0.0245278	0.562106	0.792936	-0.00270548	0.94884	0.99739	-0.0303155	0.474477	0.999982	-0.0131159	0.755983	0.994517	0.0863037	0.0492848	0.146116
APBB1	0.030794	0.665269	0.999938	-0.0399537	0.575065	0.99952	0.102188	0.158765	0.389193	0.0176151	0.804282	0.99575	-0.0416417	0.559133	0.999982	0.116474	0.110304	0.606445	-0.185611	0.0141648	0.0579386
APBB1IP	0.0137813	0.916649	0.999938	-0.0592033	0.653639	0.99952	0.402316	0.00493694	0.0324817	-0.027824	0.832713	0.99575	-0.129608	0.329679	0.999982	0.0482073	0.714644	0.990463	-0.247757	0.069042	0.185995
APBB2	-0.0201006	0.913097	0.999938	-0.00510545	0.977884	0.99952	-0.0806764	0.661957	0.849306	0.000714403	0.996905	0.999753	0.093811	0.611423	0.999982	0.00744212	0.967766	0.998382	0.00380097	0.983533	0.992242
APBB3	0.011268	0.800322	0.999938	0.00746384	0.866897	0.99952	-0.082345	0.0735981	0.232994	-0.0608393	0.179805	0.836617	0.0249776	0.576003	0.999982	0.0414032	0.356598	0.887769	0.0579403	0.200689	0.394165
APC	-0.0542351	0.477216	0.999938	-0.104721	0.175833	0.99952	0.0880046	0.252697	0.518598	0.0145905	0.84763	0.99575	0.052644	0.490105	0.999982	-0.024986	0.742307	0.993023	0.028594	0.706805	0.840225
APC2	-0.0142393	0.894282	0.999938	-0.0398027	0.710636	0.99952	-0.010671	0.920666	0.970228	-0.0549181	0.609182	0.984051	0.0464351	0.665304	0.999982	-0.0159826	0.881434	0.998382	0.0890185	0.409308	0.619082
APCDD1	0.0964558	0.348241	0.999938	0.0526875	0.606115	0.99952	0.293639	0.00752076	0.044742	0.00603588	0.952769	0.99739	0.0189109	0.852826	0.999982	-0.149288	0.151526	0.687551	-0.318559	0.00415291	0.0225468
APCDD1L	0.0724952	0.617523	0.999938	-0.289261	0.0545726	0.99952	0.0189583	0.895853	0.961306	0.0267626	0.853421	0.99575	0.113663	0.435365	0.999982	0.024036	0.868201	0.998382	0.0332848	0.818296	0.908351
APCS	-0.00121954	0.98866	0.999938	-0.0970955	0.263923	0.99952	0.0235479	0.783901	0.913905	0.055679	0.518177	0.969957	-0.0223113	0.794973	0.999982	-0.0734131	0.395717	0.908936	0.114742	0.188957	0.37817
APEH	0.0528898	0.14281	0.999938	0.0247677	0.485086	0.99952	0.0739625	0.0445315	0.164949	-0.0616418	0.0900765	0.726525	0.0714691	0.0516059	0.760854	-0.0179492	0.612051	0.977678	-0.143638	0.000379214	0.00351519
APEX1	0.0380253	0.428233	0.999938	0.0262742	0.582841	0.99952	0.0677192	0.163971	0.396879	-0.0260467	0.586089	0.980245	-0.0655861	0.177138	0.940394	0.0903151	0.0673836	0.49765	-0.130812	0.0104529	0.0459166
APEX2	-0.0107261	0.91078	0.999938	-0.10771	0.26651	0.99952	-0.053247	0.579181	0.803486	0.165243	0.0935692	0.732745	-0.0492437	0.607868	0.999982	-0.0789256	0.41281	0.917884	0.134466	0.168318	0.349336
APH1A	0.128752	0.0328353	0.999938	0.0329627	0.567976	0.99952	0.120882	0.0439885	0.163541	-0.0831323	0.156965	0.809391	-0.0116686	0.83934	0.999982	-0.0909592	0.122941	0.636298	-0.0969124	0.101363	0.245626
APH1B	0.0437821	0.467473	0.999938	-0.00866797	0.885023	0.99952	0.0549623	0.363176	0.636271	0.005443	0.927639	0.996343	-0.040895	0.497043	0.999982	0.0274571	0.647549	0.980515	-0.0821606	0.178456	0.363289
API5L1	-0.0313735	0.445384	0.999938	0.0446777	0.280053	0.99952	-0.101489	0.0190466	0.0886619	0.023616	0.564666	0.974551	-0.00740984	0.856163	0.999982	0.0135298	0.740866	0.993023	0.0583576	0.161693	0.339289
APIP	0.00062534	0.995566	0.999938	-0.0678518	0.547976	0.99952	-0.155521	0.175051	0.414217	-0.019228	0.864352	0.99575	0.0489383	0.664219	0.999982	0.118984	0.295742	0.840151	0.0739449	0.512922	0.70117
APITD1	0.0179259	0.804514	0.999938	-0.00249431	0.97251	0.99952	0.0799483	0.275237	0.544695	-0.0579254	0.426552	0.953139	0.0875872	0.233078	0.974399	0.0552991	0.44756	0.931971	-0.180439	0.0186424	0.0709631
APLF	-0.105735	0.374153	0.999938	-0.199164	0.100757	0.99952	0.0255961	0.828371	0.932936	0.0995301	0.402406	0.946152	0.047347	0.688752	0.999982	0.106739	0.369708	0.892392	0.02565	0.828015	0.913622
APLN	0.0240056	0.871061	0.999938	0.0152303	0.917967	0.99952	0.212508	0.159114	0.389713	0.0609494	0.680708	0.98932	-0.0367662	0.803747	0.999982	-0.0201298	0.891729	0.998382	-0.255914	0.0928004	0.230313
APLNR	0.0802503	0.60699	0.999938	0.16155	0.30439	0.99952	0.29862	0.0640218	0.212429	0.108599	0.487358	0.965182	-0.527605	0.00214962	0.259179	0.0472082	0.761794	0.994905	-0.168748	0.283818	0.495856
APLP1	0.0240625	0.703199	0.999938	-0.0754154	0.238449	0.99952	0.0209645	0.739836	0.891189	0.031876	0.61415	0.985091	0.0499177	0.431545	0.999982	0.00518737	0.934445	0.998382	-0.0567232	0.372312	0.586411
APLP2	0.0108683	0.873652	0.999938	-0.108829	0.120318	0.99952	-0.0217326	0.750684	0.897429	0.0185548	0.786119	0.99575	0.11547	0.100323	0.865392	-0.0037692	0.956009	0.998382	-0.0107147	0.875421	0.938686
APOA1	-0.0114124	0.870901	0.999938	-0.0257611	0.71404	0.99952	-0.0742412	0.295729	0.567697	0.0789268	0.266985	0.895672	0.00271005	0.969208	0.999982	-0.0190634	0.786134	0.997516	0.048756	0.489517	0.68335
APOA1BP	0.0373912	0.466625	0.999938	-0.00460187	0.928225	0.99952	0.103482	0.0514932	0.18223	-0.0357936	0.485682	0.964321	0.0145584	0.775832	0.999982	0.0328109	0.522431	0.954706	-0.147986	0.00724851	0.0345721
APOA2	-0.0303763	0.828673	0.999938	-0.220928	0.124385	0.99952	0.0484679	0.730069	0.886874	0.106525	0.450359	0.957892	0.205906	0.150834	0.923703	0.139824	0.323816	0.862973	-0.249441	0.0847267	0.215511
APOA4	-0.0571788	0.552647	0.999938	-0.0158749	0.868619	0.99952	-0.10461	0.281327	0.551642	-0.0309826	0.747016	0.994901	0.0357634	0.709728	0.999982	-0.0259174	0.787217	0.997516	0.198757	0.0468065	0.140698
APOA5	0.0257085	0.803081	0.999938	-0.133969	0.201077	0.99952	-0.0355396	0.730457	0.886956	-0.100913	0.332056	0.92219	0.00532301	0.958798	0.999982	0.192265	0.0712259	0.510384	0.0470891	0.648348	0.799752
APOB	-0.034709	0.735996	0.999938	-0.0680895	0.509744	0.99952	-0.102207	0.325057	0.598245	0.207589	0.0522317	0.612577	0.0481262	0.640505	0.999982	0.0316989	0.758097	0.994697	-0.0824289	0.425784	0.632832
APOBEC1	-0.0114143	0.835201	0.999938	-0.0375077	0.496084	0.99952	0.115389	0.0437249	0.162707	-0.0270423	0.622815	0.986921	-0.0015563	0.977361	0.999982	-0.00686634	0.90038	0.998382	-0.0310205	0.572902	0.747176
APOBEC2	0.00955282	0.87277	0.999938	-0.0271345	0.649804	0.99952	-0.0617545	0.305662	0.577621	-0.0554878	0.356367	0.933431	0.0630296	0.295998	0.998843	0.105584	0.0859617	0.552591	-0.0338094	0.57203	0.746507
APOBEC3A	0.0208359	0.803023	0.999938	-0.16083	0.0630786	0.99952	-0.0560726	0.503738	0.750523	0.059907	0.475301	0.964318	0.143109	0.0957752	0.857911	0.0320171	0.701749	0.987524	-0.0389871	0.641222	0.795067
APOBEC3B	-0.040062	0.678588	0.999938	-0.123856	0.206794	0.99952	-0.0563333	0.560771	0.792192	-0.0772009	0.426748	0.953139	0.0906184	0.352039	0.999982	0.0815489	0.401522	0.911102	0.125252	0.201885	0.395456
APOBEC3C	0.164499	0.166064	0.999938	0.0714725	0.540903	0.99952	0.0177685	0.878746	0.953532	0.0112678	0.922918	0.99575	-0.112001	0.340642	0.999982	0.0724662	0.535335	0.959597	-0.225502	0.0618131	0.171489
APOBEC3D	-0.180535	0.0897897	0.999938	-0.0227569	0.825698	0.99952	0.117436	0.261723	0.528903	0.287793	0.00943465	0.340864	-0.105979	0.309991	0.999982	-0.167946	0.113125	0.611853	0.0719557	0.488161	0.682745
APOBEC3F	-0.0310763	0.778047	0.999938	-0.0107389	0.922351	0.99952	0.461549	0.000277383	0.00348141	-0.0424785	0.700229	0.989531	-0.0231406	0.833696	0.999982	-0.15969	0.155705	0.694858	-0.19448	0.0868102	0.219429
APOBEC3G	0.0832588	0.284694	0.999938	0.0906769	0.24497	0.99952	0.178807	0.0271532	0.11558	0.0365078	0.635796	0.987629	-0.150921	0.0586672	0.785329	0.0506479	0.512066	0.950233	-0.289014	0.000846621	0.00662537
APOBEC3H	0.0551081	0.523931	0.999938	-0.0262328	0.760862	0.99952	0.020726	0.809907	0.926259	0.0413873	0.631589	0.987331	-0.132513	0.132769	0.912595	0.0239854	0.780768	0.997143	0.0175161	0.83888	0.919218
APOBEC4	0.100768	0.104011	0.999938	-0.168781	0.00916506	0.752793	-0.1241	0.0481781	0.174123	-0.0194863	0.746873	0.994901	0.0866223	0.159368	0.925477	0.0312421	0.605421	0.977331	0.0937132	0.129193	0.291456
APOC1	0.0753624	0.460528	0.999938	-0.118402	0.250086	0.99952	0.715436	1.96732e-07	1.00736e-05	-0.057326	0.573654	0.977525	-0.0487175	0.632214	0.999982	-0.225218	0.034297	0.359545	-0.341248	0.0023209	0.0144711
APOC3	0.0108005	0.910989	0.999938	-0.102057	0.296183	0.99952	-0.0764888	0.431415	0.695396	0.0621111	0.522004	0.970074	0.0905124	0.353054	0.999982	0.103919	0.287652	0.835227	-0.088819	0.361977	0.577107
APOC4	0.0146457	0.84463	0.999938	-0.0939553	0.21573	0.99952	0.439911	3.42555e-06	0.00010134	-0.0914774	0.227709	0.872459	-0.00924138	0.901562	0.999982	0.0181001	0.808665	0.998207	-0.278074	0.000927005	0.00713557
APOD	0.0309208	0.759026	0.999938	-0.016829	0.867314	0.99952	-0.123224	0.228032	0.486516	0.0716378	0.47911	0.964318	-0.0131775	0.895906	0.999982	0.108762	0.285778	0.834478	-0.0582055	0.564592	0.741668
APOE	0.131844	0.529006	0.999938	-0.0661746	0.751295	0.99952	0.658587	0.00384464	0.0268181	0.0342567	0.869581	0.99575	0.0622419	0.765602	0.999982	-0.207609	0.324417	0.863209	-0.613288	0.00653087	0.0319733
APOF	-0.0128122	0.845109	0.999938	-0.00466724	0.943246	0.99952	-0.0862039	0.196197	0.444573	-0.00517485	0.937086	0.99739	0.119805	0.0768797	0.8192	-0.0365973	0.577879	0.969707	0.0256307	0.696268	0.833888
APOH	0.0158712	0.894494	0.999938	-0.134794	0.266029	0.99952	-0.0302694	0.800414	0.92231	0.0464779	0.698134	0.989531	0.120386	0.319304	0.999982	0.135569	0.263357	0.816634	-0.153261	0.207652	0.402871
APOL1	-0.0325297	0.646359	0.999938	0.0464056	0.513699	0.99952	-0.30401	0.00020969	0.00280191	0.0185764	0.793013	0.99575	0.125244	0.0859753	0.833987	0.066348	0.352609	0.884329	0.0798565	0.265095	0.473464
APOL2	-0.00533495	0.916404	0.999938	0.0492358	0.337223	0.99952	-0.315709	1.51701e-06	5.26098e-05	-0.137733	0.011291	0.365753	0.160423	0.00385206	0.328741	0.114773	0.0314087	0.345054	0.134198	0.0132805	0.0550822
APOL3	0.0402823	0.587018	0.999938	0.0458342	0.536922	0.99952	-0.126427	0.0965856	0.279929	-0.109173	0.148462	0.806243	0.0588522	0.429026	0.999982	0.0836147	0.26424	0.817248	0.00692561	0.925379	0.964396
APOL4	-0.0217721	0.944786	0.999938	-0.100114	0.750379	0.99952	-0.0288383	0.926913	0.972741	0.132347	0.674308	0.98932	-0.0609982	0.846203	0.999982	0.0127606	0.967621	0.998382	0.0665388	0.832444	0.915821
APOL5	0.0322893	0.687467	0.999938	-0.00772145	0.92324	0.99952	-0.246299	0.00472177	0.031435	-0.0321361	0.688867	0.98932	0.0129841	0.871309	0.999982	-0.0525403	0.513868	0.950888	0.293374	0.00108381	0.00806749
APOL6	-0.0282407	0.817599	0.999938	-0.0133917	0.912875	0.99952	0.0341999	0.780067	0.912032	0.297059	0.0216186	0.459896	-0.278359	0.030324	0.666255	0.140989	0.255626	0.809373	-0.152289	0.220485	0.4197
APOLD1	-0.0300972	0.817685	0.999938	0.130767	0.32119	0.99952	-0.345501	0.0130629	0.0668556	-0.0538229	0.68052	0.98932	-0.0394381	0.762689	0.999982	0.163789	0.216621	0.771858	0.174182	0.189747	0.379347
APOM	0.0587583	0.371366	0.999938	0.101807	0.127385	0.99952	0.126934	0.0605144	0.204289	0.0419035	0.522131	0.970074	-0.00788995	0.903685	0.999982	-0.0322057	0.622168	0.978636	-0.289388	0.000144982	0.0016511
APOO	0.0613325	0.393373	0.999938	0.177256	0.0189675	0.938606	0.136705	0.0643466	0.213255	0.0502064	0.483677	0.964321	0.0316406	0.657952	0.999982	-0.101168	0.164409	0.70711	-0.356032	3.43476e-05	0.000524135
APOOL	0.0176343	0.739167	0.999938	-0.00123011	0.981449	0.99952	-0.0811843	0.133797	0.34686	-0.0144883	0.784348	0.99575	0.0600252	0.262695	0.98356	0.0353631	0.505782	0.947154	-0.016204	0.759601	0.873737
APOPT1	0.0372094	0.401423	0.999938	-0.0561937	0.209197	0.99952	0.0730246	0.106422	0.298556	-0.0724617	0.109006	0.758796	0.0512122	0.251155	0.981684	0.0360428	0.416141	0.918933	-0.068921	0.12649	0.287092
APP	0.0113829	0.907058	0.999938	-0.0548733	0.574749	0.99952	0.0364177	0.709119	0.875488	0.0139648	0.886116	0.99575	0.0200827	0.836854	0.999982	-0.0273552	0.779183	0.997143	0.000225677	0.998153	0.999213
APPBP2	0.00608487	0.878598	0.999938	-0.00447805	0.910488	0.99952	-0.0604133	0.138138	0.354851	-0.0595783	0.143427	0.799569	-0.0323964	0.419103	0.999982	0.0648885	0.112451	0.610436	0.0857619	0.0393822	0.124536
APPL1	-0.0226063	0.685283	0.999938	-0.0416426	0.457151	0.99952	-0.106769	0.0642762	0.213125	-0.0484541	0.387891	0.943548	0.0471611	0.400492	0.999982	0.0730363	0.197328	0.750878	0.0991327	0.0843555	0.214834
APPL2	0.0123316	0.844861	0.999938	-0.0953544	0.138938	0.99952	0.0859966	0.180237	0.422203	-0.00831673	0.894985	0.99575	0.0745725	0.243109	0.977834	-0.00740449	0.906444	0.998382	-0.0619158	0.330396	0.546827
APRT	0.0275733	0.430867	0.999938	0.0118544	0.73354	0.99952	0.0679108	0.05985	0.202639	-0.0567566	0.111919	0.767102	0.0327214	0.351141	0.999982	-0.03279	0.350149	0.882539	-0.0506529	0.153869	0.327526
APTX	0.0123114	0.726697	0.999938	-0.00380972	0.913773	0.99952	0.0192302	0.585778	0.806761	-0.00189765	0.956983	0.99739	0.0252632	0.475002	0.999982	-0.0176093	0.617586	0.97837	-0.0335968	0.344025	0.560766
AQP1	0.0600757	0.678375	0.999938	0.0972321	0.503332	0.99952	0.25114	0.0917719	0.27049	0.263506	0.0777041	0.701102	-0.351292	0.0215308	0.613346	0.0075701	0.958254	0.998382	-0.328373	0.0305811	0.102987
AQP10	0.0673163	0.719259	0.999938	-0.199419	0.291835	0.99952	-0.0559747	0.764932	0.904021	0.04892	0.793798	0.99575	0.0365037	0.845313	0.999982	0.0224886	0.904305	0.998382	0.0800967	0.669046	0.814232
AQP11	0.0320394	0.567051	0.999938	-0.0756698	0.182927	0.99952	-0.0143491	0.797145	0.92075	-0.0474489	0.398481	0.946152	0.0664498	0.240264	0.977745	0.192145	0.0018794	0.0635147	-0.153258	0.0103485	0.0455546
AQP12A	0.0304527	0.642619	0.999938	-0.0137823	0.833367	0.99952	0.0631132	0.33966	0.613577	-0.018564	0.776968	0.99575	-0.0567398	0.38982	0.999982	0.0199173	0.761215	0.994749	-0.0244197	0.709593	0.841409
AQP2	-0.0323616	0.678708	0.999938	-0.0720851	0.359484	0.99952	-0.0309661	0.691793	0.865379	0.0849226	0.28193	0.903715	-0.0167163	0.830357	0.999982	-0.0699177	0.37387	0.894373	0.137007	0.0882708	0.221989
AQP3	-0.0585349	0.575052	0.999938	-0.317298	0.00501878	0.559567	0.649803	1.40224e-06	4.95396e-05	0.3521	0.00219193	0.184185	-0.273714	0.0136117	0.541801	-0.0174832	0.866629	0.998382	-0.334922	0.00330894	0.0190752
AQP4	0.140115	0.422495	0.999938	-0.0879242	0.613315	0.99952	0.612228	0.00152101	0.0131523	0.126117	0.469761	0.963808	-0.000599893	0.997242	0.999982	-0.0974962	0.575462	0.969363	-0.692556	0.000464362	0.00411009
AQP5	-0.00188792	0.98008	0.999938	-0.107125	0.164885	0.99952	0.0632377	0.406283	0.672834	0.105429	0.171414	0.82665	0.0413644	0.585473	0.999982	0.0597306	0.432459	0.925333	-0.160834	0.0416363	0.129221
AQP6	0.0892872	0.419818	0.999938	0.00932041	0.932442	0.99952	0.0650295	0.555591	0.788413	-0.0153901	0.888691	0.99575	0.0132872	0.903815	0.999982	0.0605583	0.582912	0.971311	-0.222147	0.0520375	0.151694
AQP7	-0.0618817	0.577164	0.999938	-0.0230532	0.835015	0.99952	0.0179389	0.871229	0.950623	-0.0846713	0.446803	0.957058	0.0581362	0.60029	0.999982	-0.0754233	0.49746	0.945581	0.1689	0.135744	0.30132
AQP7P1	-0.00151215	0.986299	0.999938	-0.0559571	0.526815	0.99952	0.0206799	0.814424	0.927486	0.0448189	0.6117	0.9845	-0.0432427	0.624216	0.999982	-0.000116584	0.998944	0.999751	0.0352318	0.689554	0.828776
AQP7P2	0.0452787	0.457912	0.999938	-0.073612	0.231753	0.99952	-0.0416513	0.494345	0.74401	-0.0958964	0.122939	0.778906	0.0788543	0.201141	0.958419	0.0158504	0.793982	0.997798	0.071153	0.247271	0.452756
AQP8	0.00671684	0.934886	0.999938	-0.0522563	0.526708	0.99952	-0.0866313	0.297382	0.5695	0.236245	0.00766341	0.32069	-0.0102688	0.90061	0.999982	-0.0898296	0.280301	0.829816	-0.00402115	0.960989	0.980867
AQP9	0.212442	0.0352283	0.999938	0.310674	0.00325182	0.51478	0.497184	2.21312e-05	0.000469761	0.176612	0.075987	0.697382	0.0681359	0.481597	0.999982	-0.136077	0.166084	0.708506	-1.12904	1.10245e-11	3.08954e-09
AQR	0.0382652	0.405308	0.999938	0.03106	0.498332	0.99952	-0.0211536	0.643853	0.839003	-0.0236202	0.605891	0.983484	-0.0370527	0.420148	0.999982	0.0877395	0.0636951	0.486882	-0.0752997	0.108314	0.257388
AR	-0.109929	0.548751	0.999938	0.102049	0.577572	0.99952	-0.626795	0.00194044	0.0158833	-0.168811	0.359526	0.934222	0.0244995	0.893317	0.999982	0.432706	0.0246247	0.300856	0.346212	0.0671589	0.182296
ARAF	-0.00723832	0.92284	0.999938	0.0259273	0.728934	0.99952	-0.0365042	0.626028	0.828762	0.00331242	0.964643	0.99739	-0.0725278	0.336352	0.999982	0.0784943	0.298888	0.843082	0.00847643	0.909697	0.956028
ARAP1	-0.0265227	0.672437	0.999938	0.029378	0.639692	0.99952	-0.0194942	0.755781	0.900204	-0.0413957	0.510427	0.966941	-0.00607198	0.922755	0.999982	-0.053136	0.399545	0.910574	0.117138	0.0705625	0.189036
ARAP2	0.0460526	0.505989	0.999938	-0.0388055	0.574682	0.99952	-0.134756	0.0595411	0.201816	0.0117473	0.864712	0.99575	0.0418188	0.545557	0.999982	-0.0341034	0.621635	0.978636	0.107918	0.126449	0.287041
ARAP3	0.022846	0.770921	0.999938	-0.0249854	0.750195	0.99952	-0.0339043	0.665991	0.851401	-0.0625523	0.427911	0.953581	0.00682467	0.930633	0.999982	-0.0395346	0.614969	0.978308	0.131203	0.103471	0.248961
ARC	-0.0552955	0.736682	0.999938	0.0531736	0.746411	0.99952	-0.298379	0.0785602	0.243089	-0.157832	0.341121	0.926749	0.129693	0.432694	0.999982	0.0251064	0.878546	0.998382	0.303439	0.0739255	0.194972
ARCN1	-0.0559869	0.431307	0.999938	-0.0334283	0.637072	0.99952	-0.12698	0.0817461	0.249735	-0.0118811	0.866567	0.99575	0.086355	0.228804	0.974399	-0.0505447	0.476903	0.940682	0.192354	0.0110072	0.0477325
AREG	0.0329313	0.787283	0.999938	-0.336584	0.0100416	0.771266	0.119976	0.329936	0.603976	0.0560605	0.646441	0.988534	-0.0565678	0.643476	0.999982	0.127212	0.302179	0.845631	0.0569423	0.64129	0.795067
ARF1	0.0484121	0.512415	0.999938	-0.0582371	0.431581	0.99952	0.160357	0.0372471	0.145139	-0.0110035	0.881145	0.99575	-0.0330995	0.65348	0.999982	0.0447805	0.544299	0.961817	-0.151323	0.0482872	0.143897
ARF3	0.0471755	0.420642	0.999938	-0.0218984	0.707084	0.99952	0.149156	0.0158793	0.0774106	-0.0405012	0.488574	0.965395	0.0202302	0.728424	0.999982	-0.0197877	0.734124	0.992303	-0.134548	0.027922	0.0962279
ARF4	0.0277488	0.558421	0.999938	-0.00193767	0.967291	0.99952	0.0399548	0.401214	0.668501	-0.00641448	0.892039	0.99575	-0.0500954	0.294532	0.99867	0.0401312	0.399168	0.910516	-0.0495258	0.299936	0.513673
ARF5	0.0234268	0.657937	0.999938	0.0528747	0.321565	0.99952	0.0460729	0.386591	0.657303	-0.06009	0.261326	0.894125	-0.0360382	0.496974	0.999982	0.0320721	0.545115	0.961817	-0.0584555	0.274193	0.484221
ARF6	0.0290072	0.653749	0.999938	0.0440338	0.497069	0.99952	-0.122692	0.0663905	0.217677	0.00645943	0.920278	0.99575	-0.0226258	0.726216	0.999982	0.0274174	0.671514	0.982979	0.0383237	0.554037	0.732803
ARFGAP1	-0.00106889	0.98618	0.999938	-0.052892	0.394905	0.99952	-0.052411	0.399154	0.666853	-0.111765	0.0793942	0.704249	0.0990952	0.117446	0.891385	-0.0142512	0.817458	0.998382	0.133153	0.0390146	0.123694
ARFGAP2	-0.0181864	0.821588	0.999938	-0.042871	0.595889	0.99952	0.0150237	0.852196	0.942551	0.0657296	0.41797	0.950043	0.0399582	0.62097	0.999982	-0.000657624	0.993491	0.999751	-0.0590736	0.466082	0.666615
ARFGAP3	0.0401604	0.376878	0.999938	0.0133365	0.767572	0.99952	0.124419	0.0100484	0.0550262	0.0245548	0.587128	0.980343	-0.0662857	0.150119	0.922701	-0.0299819	0.507947	0.947906	-0.106319	0.0252206	0.0890541
ARFGEF1	0.00870528	0.862644	0.999938	-0.0174418	0.729104	0.99952	0.00676891	0.892974	0.959642	-0.0915441	0.0780416	0.701102	0.0280247	0.578641	0.999982	0.0599269	0.240191	0.793622	0.00544395	0.913826	0.958017
ARFGEF2	-0.0727016	0.278341	0.999938	-0.0330386	0.61892	0.99952	-0.222345	0.00234777	0.0184146	-0.0307551	0.643249	0.988534	0.12127	0.0764585	0.8192	0.0264229	0.690521	0.985483	0.211033	0.00359097	0.0201924
ARFIP1	0.041237	0.425663	0.999938	0.0568135	0.275161	0.99952	0.0189358	0.713098	0.877484	0.00160715	0.975069	0.99739	-0.02466	0.632373	0.999982	0.0265738	0.606328	0.977331	-0.12062	0.025946	0.0910021
ARFIP2	0.0277757	0.52468	0.999938	0.00659807	0.879415	0.99952	0.0483779	0.271834	0.540385	-0.0040664	0.925496	0.99575	0.00420376	0.922987	0.999982	0.00270558	0.950386	0.998382	-0.0857077	0.0576147	0.163159
ARFRP1	-0.00460229	0.903335	0.999938	0.0224747	0.554492	0.99952	-0.0438454	0.253562	0.519346	-0.0842228	0.0339243	0.536905	0.0908221	0.0231348	0.62526	-0.0539336	0.162988	0.704737	0.0732182	0.0623378	0.172437
ARG1	-0.0333425	0.734024	0.999938	0.152834	0.127927	0.99952	-0.0952995	0.335521	0.609864	0.0567881	0.563667	0.9744	-0.184747	0.0685987	0.806244	-0.0375471	0.702088	0.987554	0.141262	0.158	0.333794
ARG2	0.0388115	0.539299	0.999938	-0.0392047	0.535229	0.99952	0.208559	0.00262269	0.0200921	-0.0399826	0.527225	0.971169	0.0181908	0.772895	0.999982	0.0409437	0.517427	0.953094	-0.227481	0.00122885	0.00890423
ARGLU1	-0.00946455	0.910512	0.999938	-0.096392	0.258545	0.99952	0.153139	0.0782134	0.242196	-0.00837912	0.920736	0.99575	0.0252081	0.764852	0.999982	-0.11725	0.171959	0.717338	0.0529911	0.530776	0.715267
ARHGAP1	0.0514188	0.499628	0.999938	0.0215019	0.776877	0.99952	0.0427571	0.574004	0.800441	0.0392824	0.605337	0.983267	0.00974383	0.897749	0.999982	-0.0644404	0.39878	0.910516	-0.10042	0.193046	0.383723
ARHGAP10	-0.122018	0.114231	0.999938	0.0380549	0.614134	0.99952	0.0153544	0.838453	0.936341	-0.16656	0.0346941	0.536929	-0.117727	0.126879	0.905431	0.0970978	0.204609	0.759347	0.255726	0.00211768	0.0134961
ARHGAP11A	0.0503852	0.577538	0.999938	0.288275	0.00348744	0.51764	-0.483156	1.3309e-05	0.000310814	-0.215908	0.0232726	0.476188	0.207596	0.028541	0.664291	0.21262	0.0252395	0.305021	-0.0598438	0.508814	0.69796
ARHGAP11B	-0.121396	0.194629	0.999938	0.137198	0.144553	0.99952	-0.243651	0.0130297	0.0667601	-0.207795	0.0313658	0.522042	0.0666713	0.470942	0.999982	0.253397	0.0101666	0.185922	0.115535	0.216325	0.414156
ARHGAP12	0.121696	0.0385463	0.999938	0.0329166	0.55981	0.99952	0.243762	0.000190877	0.00260765	0.0499955	0.377943	0.942157	-0.0218873	0.69765	0.999982	-0.0422569	0.455118	0.934676	-0.384347	3.28686e-07	1.18133e-05
ARHGAP15	-0.00266063	0.980969	0.999938	-0.105841	0.347053	0.99952	0.205425	0.0747473	0.235293	0.0398025	0.721549	0.992882	-0.0358675	0.748033	0.999982	0.0209788	0.850861	0.998382	-0.12188	0.28029	0.491723
ARHGAP17	0.0372462	0.641446	0.999938	-0.0262686	0.74231	0.99952	-0.0161202	0.839986	0.936942	0.0330366	0.679429	0.98932	-0.00239481	0.97606	0.999982	0.017471	0.826794	0.998382	-0.043063	0.590575	0.759665
ARHGAP18	-0.0352379	0.650772	0.999938	0.114961	0.14756	0.99952	0.285884	0.00103212	0.00968071	0.135462	0.0904904	0.726525	-0.144046	0.0728971	0.817599	-0.0375314	0.629793	0.980087	-0.319549	0.000337805	0.00321054
ARHGAP19	-0.0515457	0.511732	0.999938	-0.0458359	0.559221	0.99952	-0.141264	0.080175	0.246469	0.201229	0.0155309	0.410309	0.00591683	0.9397	0.999982	0.0766681	0.331653	0.870287	-0.0452194	0.564482	0.741668
ARHGAP20	0.0399137	0.549726	0.999938	0.0672663	0.316632	0.99952	0.0933435	0.168572	0.40405	0.0294315	0.658621	0.98914	-0.0685638	0.307578	0.999982	0.0807091	0.231614	0.785805	-0.24221	0.00113467	0.00834128
ARHGAP21	0.0537869	0.405612	0.999938	-0.0219832	0.732413	0.99952	-0.0270615	0.674015	0.855223	0.00437365	0.945702	0.99739	-0.0383764	0.551554	0.999982	0.0233259	0.716793	0.991175	0.0058117	0.927895	0.965368
ARHGAP22	-0.00586061	0.932834	0.999938	0.00151147	0.982657	0.99952	-0.0626251	0.371706	0.644518	-0.00120747	0.986145	0.998236	-0.0118574	0.864634	0.999982	0.0850461	0.228239	0.783126	-0.00513057	0.941184	0.971638
ARHGAP23	-0.0321408	0.751929	0.999938	-0.104246	0.309901	0.99952	0.00330392	0.974052	0.990856	0.135686	0.189439	0.845958	0.165347	0.112754	0.881708	0.0131796	0.896781	0.998382	-0.181221	0.0837112	0.213793
ARHGAP24	0.00985063	0.90793	0.999938	0.128042	0.141507	0.99952	-0.0575129	0.501468	0.748702	-0.194266	0.0298939	0.515642	0.05356	0.531075	0.999982	0.0118277	0.889566	0.998382	0.048451	0.570693	0.74556
ARHGAP25	0.0768068	0.260908	0.999938	0.0927575	0.177056	0.99952	-0.0916073	0.18229	0.425195	0.10666	0.122789	0.778906	0.189627	0.00887726	0.455685	0.054656	0.420745	0.922203	-0.428998	1.04485e-06	3.0648e-05
ARHGAP26	-0.0241255	0.730324	0.999938	0.0581283	0.40897	0.99952	-0.288545	0.000325886	0.00395713	-0.0933766	0.189455	0.845958	0.197946	0.00847404	0.448573	-0.0022299	0.974553	0.998861	0.152064	0.0375814	0.120134
ARHGAP28	0.279929	0.0011073	0.999938	0.215604	0.00884793	0.745887	0.659214	5.50087e-09	5.94152e-07	0.0895379	0.249118	0.886124	-0.0435798	0.570844	0.999982	-0.389593	2.70523e-05	0.00337959	-0.811172	9.21898e-11	1.67705e-08
ARHGAP29	0.0288028	0.67144	0.999938	0.0438472	0.519467	0.99952	-0.00704256	0.917253	0.96873	-0.085352	0.215174	0.864228	0.123707	0.0772372	0.8192	-0.181477	0.0121878	0.206664	0.0774441	0.25944	0.466753
ARHGAP30	0.114014	0.275406	0.999938	-0.0288141	0.780378	0.99952	-0.0537652	0.603589	0.815683	0.031821	0.758182	0.99569	-0.0807786	0.436897	0.999982	-0.083664	0.420904	0.922203	0.101155	0.331958	0.548256
ARHGAP4	0.0525201	0.397728	0.999938	0.00880517	0.886448	0.99952	0.387163	1.28014e-06	4.593e-05	0.0949014	0.132637	0.787051	-0.0117195	0.849283	0.999982	-0.099979	0.114029	0.613882	-0.431809	2.16983e-07	8.49055e-06
ARHGAP5	0.0277693	0.753224	0.999938	0.00649976	0.941282	0.99952	0.0219184	0.803945	0.924129	-0.019679	0.823606	0.99575	0.0734292	0.408609	0.999982	-0.0530001	0.549544	0.962809	-0.0570745	0.519528	0.706025
ARHGAP6	0.0683208	0.390828	0.999938	-0.1126	0.16254	0.99952	0.437755	8.33467e-06	0.000209508	0.040104	0.612709	0.984916	-0.0975974	0.223819	0.97094	-0.206657	0.0140804	0.223145	-0.129366	0.110794	0.261563
ARHGAP8	0.135139	0.0869335	0.999938	0.121116	0.122827	0.99952	-0.00187199	0.980498	0.993159	-0.0150464	0.844298	0.99575	-0.0741239	0.337667	0.999982	-0.0259559	0.734961	0.992303	-0.139293	0.0781979	0.203207
ARHGAP9	-0.101612	0.310453	0.999938	0.173539	0.0893121	0.99952	-0.694745	2.14748e-07	1.08357e-05	-0.181178	0.0768437	0.700477	0.0695625	0.485021	0.999982	0.406761	0.000346944	0.020079	0.327606	0.00266624	0.0161015
ARHGDIA	0.0728333	0.217704	0.999938	-0.0187752	0.747119	0.99952	0.267709	9.46864e-05	0.00149665	0.0983852	0.10004	0.741862	0.128224	0.0353011	0.689557	-0.139809	0.0227985	0.290771	-0.408657	2.06196e-07	8.14492e-06
ARHGDIB	0.108652	0.0640996	0.999938	0.0156926	0.781861	0.99952	0.122185	0.0390253	0.150429	-0.00636934	0.910459	0.99575	0.0878329	0.129872	0.910173	0.0335861	0.554546	0.964388	-0.3617	9.81157e-07	2.9026e-05
ARHGDIG	0.108659	0.0567973	0.999938	0.0867732	0.123243	0.99952	0.258696	7.16271e-05	0.00119694	0.0265788	0.629303	0.987166	-0.00474511	0.931166	0.999982	-0.0250507	0.649054	0.980515	-0.451047	1.30959e-08	8.93681e-07
ARHGEF1	0.0278971	0.671127	0.999938	0.00407606	0.950442	0.99952	-0.119867	0.0768407	0.239773	0.0328582	0.617249	0.986171	0.0473955	0.472217	0.999982	-0.0395429	0.548016	0.962718	0.0471143	0.474821	0.672415
ARHGEF10	-0.0619794	0.359125	0.999938	0.0438914	0.514273	0.99952	-0.0730735	0.281211	0.551631	0.0622029	0.357424	0.93358	0.0277248	0.679567	0.999982	0.00867167	0.897042	0.998382	-0.00750157	0.910868	0.956666
ARHGEF10L	-0.022496	0.706487	0.999938	-0.0162022	0.786075	0.99952	-0.120341	0.0523885	0.184422	-0.0659026	0.275136	0.898726	0.0507034	0.398787	0.999982	0.0643673	0.286207	0.834874	0.109729	0.0750809	0.197267
ARHGEF11	-0.0011956	0.982939	0.999938	0.0353795	0.528543	0.99952	-0.137585	0.0200445	0.0922919	-0.111314	0.0553174	0.62121	0.0478542	0.395548	0.999982	0.095546	0.0967581	0.577727	0.0712256	0.210039	0.405999
ARHGEF12	0.0495607	0.633167	0.999938	-0.0225942	0.827439	0.99952	0.0360377	0.728269	0.885838	-0.011495	0.911661	0.99575	0.00171231	0.986813	0.999982	0.0416995	0.687799	0.985398	-0.095035	0.363058	0.577783
ARHGEF15	0.00453634	0.965373	0.999938	0.0581188	0.57928	0.99952	-0.093588	0.374338	0.646865	0.110345	0.2964	0.90939	-0.0851461	0.418306	0.999982	0.0509864	0.626436	0.979746	-0.0452886	0.665323	0.811606
ARHGEF16	0.000348701	0.995856	0.999938	0.138546	0.0476085	0.99952	-0.427453	1.03331e-06	3.88908e-05	-0.00862257	0.897833	0.99575	0.123874	0.074281	0.8192	0.157141	0.0262384	0.311288	0.0160958	0.810654	0.903199
ARHGEF17	0.00437125	0.94911	0.999938	-0.0563805	0.413589	0.99952	-0.175279	0.0160215	0.0778477	-0.0766086	0.269329	0.896094	0.115838	0.100045	0.865392	0.110089	0.117097	0.620944	0.0778149	0.262048	0.469694
ARHGEF18	0.053533	0.549947	0.999938	-0.0952099	0.291421	0.99952	-0.155429	0.0907911	0.268317	-0.0991636	0.272304	0.897819	0.0644087	0.472681	0.999982	0.0510388	0.568559	0.967061	0.180778	0.0514327	0.150471
ARHGEF19	-0.0297876	0.745026	0.999938	0.053667	0.558892	0.99952	0.0467106	0.610642	0.819803	-0.0675584	0.462776	0.962014	0.0956436	0.301201	0.999351	0.0732341	0.426494	0.923085	-0.17196	0.0693564	0.186588
ARHGEF2	0.00455419	0.936945	0.999938	0.0186756	0.745876	0.99952	-0.0982494	0.0971628	0.281144	-0.0733676	0.209841	0.859845	0.0271008	0.638549	0.999982	0.0720676	0.217774	0.772134	0.0491152	0.397024	0.60885
ARHGEF3	-0.00684199	0.910631	0.999938	0.008994	0.882712	0.99952	-0.108026	0.0856389	0.257538	-0.0207646	0.733646	0.993232	0.0987014	0.114534	0.883086	-0.00743046	0.902983	0.998382	0.0352463	0.564402	0.741668
ARHGEF4	0.0243324	0.567546	0.999938	-0.00772466	0.855556	0.99952	-0.0237888	0.576174	0.801356	-0.0635791	0.142702	0.798959	0.0511241	0.234937	0.975459	0.071203	0.102526	0.589461	-0.0517476	0.22944	0.431147
ARHGEF5	-0.0856793	0.47935	0.999938	0.00208793	0.986176	0.99952	0.461738	0.000700275	0.00706682	0.241065	0.0542539	0.618385	-0.274635	0.0300276	0.666003	-0.0679799	0.573917	0.969102	-0.276622	0.0289635	0.0989531
ARHGEF5L	0.0470774	0.537705	0.999938	-0.110124	0.15634	0.99952	0.222338	0.00682477	0.0414228	-0.0700191	0.361587	0.934508	-0.0524695	0.492568	0.999982	-0.00450181	0.952823	0.998382	-0.0323379	0.671416	0.815875
ARHGEF6	-0.0256352	0.666927	0.999938	0.0692684	0.25042	0.99952	-0.106225	0.0832824	0.252522	-0.036569	0.540057	0.972702	-0.0137368	0.81737	0.999982	0.15104	0.0167273	0.247425	-0.0382044	0.522235	0.707924
ARHGEF7	-0.0277869	0.705421	0.999938	-0.0291363	0.691874	0.99952	-0.297602	0.000393902	0.0045661	-0.0735941	0.320946	0.917445	0.0913246	0.220549	0.969456	0.083441	0.26181	0.81486	0.253241	0.00185212	0.0121741
ARHGEF9	0.0572011	0.343442	0.999938	-0.0837668	0.169681	0.99952	0.18211	0.00507536	0.0331714	0.012813	0.830481	0.99575	-0.0428991	0.475617	0.999982	0.00700799	0.906756	0.998382	-0.132599	0.0343905	0.11264
ARID1A	0.00876056	0.937167	0.999938	0.0190721	0.86377	0.99952	0.0584648	0.599837	0.813753	0.0114266	0.918109	0.99575	0.0379672	0.73291	0.999982	-0.107458	0.338108	0.875541	-0.0283453	0.798794	0.896735
ARID1B	-0.060066	0.687274	0.999938	-0.0977033	0.513743	0.99952	-0.040399	0.786393	0.915266	-0.0194747	0.896003	0.99575	0.0755237	0.613091	0.999982	-0.0380996	0.798264	0.998207	0.18013	0.233406	0.435724
ARID2	-0.0235366	0.598194	0.999938	0.0209217	0.639263	0.99952	-0.20759	8.1214e-05	0.00131889	-0.0931656	0.044844	0.584146	-0.0711061	0.119457	0.89792	0.130978	0.00651829	0.141176	0.243415	1.00875e-05	0.00019754
ARID3A	-0.00469859	0.955009	0.999938	-0.151101	0.0788952	0.99952	0.126612	0.13729	0.353065	0.0168393	0.839825	0.99575	-0.0165145	0.842872	0.999982	-0.0403922	0.62849	0.980044	0.0691593	0.40957	0.619253
ARID3B	-0.0544071	0.292782	0.999938	-0.0932608	0.0774103	0.99952	-0.060624	0.242364	0.505259	-0.126293	0.0196326	0.446915	-0.0193599	0.705362	0.999982	-0.0297692	0.561762	0.966469	0.383618	6.64531e-08	3.33681e-06
ARID3C	0.0862723	0.362029	0.999938	0.0134599	0.885972	0.99952	-0.0562174	0.550589	0.784912	0.0811435	0.390807	0.943927	-0.22105	0.0253714	0.636989	-0.0879417	0.352973	0.884832	0.184291	0.0584798	0.164776
ARID4A	0.00113396	0.985248	0.999938	-0.000968383	0.987402	0.99952	-0.00495753	0.935576	0.97621	0.0399448	0.516645	0.969957	0.0392777	0.523613	0.999982	-0.147442	0.0227692	0.290771	0.072922	0.241072	0.445353
ARID4B	-0.00726319	0.896811	0.999938	0.010752	0.847783	0.99952	-0.048078	0.39409	0.662395	-0.00485269	0.930944	0.996627	-0.0493726	0.381672	0.999982	-0.00613942	0.912703	0.998382	0.104844	0.0703322	0.188557
ARID5A	0.101706	0.0313009	0.999938	0.170739	0.000771593	0.285121	-0.00361249	0.936025	0.976382	-0.0783673	0.0909317	0.726525	-0.0181585	0.687079	0.999982	-0.187295	0.000298213	0.0180301	0.0148843	0.741121	0.862188
ARID5B	-0.0629326	0.677677	0.999938	-0.021632	0.886218	0.99952	-0.278782	0.0743478	0.234498	-0.0644442	0.670412	0.98932	-0.0178439	0.906034	0.999982	0.132761	0.383466	0.900388	0.312772	0.0470246	0.14121
ARIH1	-0.0506654	0.522432	0.999938	-0.0548975	0.488609	0.99952	-0.0234456	0.7665	0.90471	-0.0331406	0.674944	0.98932	0.0447519	0.571755	0.999982	0.0391818	0.620272	0.978636	0.0781189	0.326807	0.542766
ARIH2	-0.00896892	0.855747	0.999938	-0.0270561	0.584447	0.99952	-0.136944	0.00965496	0.0533932	-0.0488512	0.326727	0.921223	0.00167788	0.972861	0.999982	0.0787408	0.119485	0.62731	0.141257	0.00784191	0.0367349
ARL1	-0.025776	0.597711	0.999938	-0.0720826	0.147573	0.99952	0.00172711	0.971714	0.989949	0.00601066	0.901802	0.99575	0.0229354	0.638484	0.999982	0.036004	0.462279	0.93754	0.0310616	0.525373	0.710896
ARL10	0.0312698	0.539171	0.999938	-0.0636758	0.216583	0.99952	0.312341	1.73994e-06	5.88626e-05	0.110462	0.0373909	0.554049	-0.0530248	0.301196	0.999351	-0.155052	0.00492298	0.119128	-0.182398	0.00128061	0.0091767
ARL11	0.0378462	0.596075	0.999938	-0.165382	0.0272684	0.99952	0.061423	0.391857	0.660839	0.0104156	0.883712	0.99575	0.0281502	0.693017	0.999982	0.101268	0.163289	0.705183	-0.0737417	0.305541	0.519728
ARL13A	0.0285382	0.777968	0.999938	0.00534688	0.957835	0.99952	-0.0585417	0.564001	0.794259	-0.1592	0.124483	0.78039	0.30072	0.00602463	0.39367	0.0430034	0.671237	0.982881	-0.159889	0.122937	0.281615
ARL13B	-0.0267332	0.606906	0.999938	-0.0102728	0.842916	0.99952	-0.150068	0.00726463	0.043592	-0.0527224	0.314004	0.916275	0.063319	0.228674	0.974399	-0.00614751	0.905578	0.998382	0.182517	0.0015437	0.0105899
ARL14	-0.00376336	0.947551	0.999938	-0.0208809	0.715476	0.99952	0.0100943	0.859982	0.94647	-0.0799069	0.170698	0.826123	0.0390539	0.496855	0.999982	0.0291408	0.611421	0.977678	0.0262432	0.647127	0.799069
ARL15	0.0199045	0.720939	0.999938	0.0349804	0.531283	0.99952	0.223277	0.000439567	0.00495464	0.0479584	0.392377	0.944639	0.0476665	0.395222	0.999982	-0.173577	0.00422536	0.108246	-0.200307	0.00126894	0.00911608
ARL16	0.034559	0.523422	0.999938	-0.0494861	0.362965	0.99952	0.272795	2.89411e-05	0.000583438	-0.0222354	0.680669	0.98932	-0.043332	0.424774	0.999982	-0.0265431	0.623485	0.978636	-0.165879	0.00470113	0.0247985
ARL17P1	0.0229459	0.653704	0.999938	-0.0572464	0.268097	0.99952	0.11368	0.0336097	0.134608	-0.000550036	0.991402	0.998779	-0.0466665	0.364634	0.999982	-0.0661775	0.20233	0.756769	0.0339154	0.508306	0.697587
ARL2	0.00422352	0.929109	0.999938	0.00597922	0.899781	0.99952	-0.0887291	0.0707882	0.227386	-0.0591149	0.22015	0.866479	-0.00405931	0.931858	0.999982	0.104969	0.0347854	0.361413	0.0365987	0.443473	0.646727
ARL2BP	0.00218212	0.958648	0.999938	-0.00991654	0.813817	0.99952	-0.109741	0.0143335	0.0715227	-0.0866787	0.0479856	0.593971	0.0214606	0.611036	0.999982	0.0450453	0.290016	0.836021	0.137517	0.00292564	0.01732
ARL3	0.0614179	0.186516	0.999938	-0.024445	0.593509	0.99952	0.117204	0.0157543	0.076928	-0.0288766	0.528828	0.971169	-0.00550753	0.904014	0.999982	0.0653582	0.160778	0.700997	-0.185307	0.00039032	0.00359434
ARL4A	0.00169497	0.974801	0.999938	-0.214608	0.000454276	0.224304	0.148465	0.00988281	0.0543201	0.0346711	0.519974	0.969957	0.0421451	0.435094	0.999982	-0.124533	0.0273982	0.317042	0.112059	0.0451912	0.137223
ARL4C	-0.0130917	0.794776	0.999938	0.101913	0.0514363	0.99952	-0.192106	0.000722485	0.00725915	-0.154259	0.0048	0.253935	-0.0499272	0.325687	0.999982	0.123883	0.0199457	0.272307	0.183439	0.00112339	0.00829071
ARL4D	-0.0155867	0.85102	0.999938	0.0700952	0.40156	0.99952	-0.0446773	0.5913	0.809559	-0.0489013	0.556951	0.974152	0.0609351	0.465086	0.999982	0.108129	0.200025	0.754098	-0.130084	0.125901	0.286254
ARL5A	-0.0259535	0.595611	0.999938	-0.0649839	0.190432	0.99952	0.0240096	0.623302	0.826632	-0.069689	0.161366	0.812998	-0.0479585	0.33007	0.999982	0.0706059	0.156137	0.695259	0.113846	0.0265661	0.0925774
ARL5B	0.00181872	0.965863	0.999938	-0.0215958	0.61226	0.99952	-0.119658	0.0087996	0.0499552	-0.080347	0.0678046	0.668313	0.0485691	0.259314	0.981684	0.0646681	0.136934	0.662561	0.106468	0.018122	0.0694536
ARL5C	0.0728821	0.274737	0.999938	-0.0125457	0.849099	0.99952	-0.0414258	0.531335	0.770981	0.0404002	0.54147	0.973007	-0.0579112	0.38334	0.999982	0.0110303	0.867134	0.998382	-0.0124508	0.850226	0.925369
ARL6	0.00178518	0.977588	0.999938	0.0380824	0.550444	0.99952	0.0613293	0.339039	0.613118	-0.0761446	0.237553	0.877873	0.0963093	0.138465	0.916185	0.0103164	0.871069	0.998382	-0.13176	0.0466226	0.140317
ARL6IP1	0.027264	0.693835	0.999938	-0.0468363	0.500203	0.99952	-0.0667325	0.339064	0.613118	-0.0640948	0.358154	0.933817	0.159615	0.0281616	0.663654	-0.00401297	0.953723	0.998382	-0.00538382	0.937944	0.969839
ARL6IP4	0.0121473	0.853739	0.999938	-0.0379225	0.56612	0.99952	0.0401878	0.543322	0.779913	-0.0768708	0.249666	0.887026	0.0409884	0.535381	0.999982	0.0437439	0.508536	0.94823	-0.0224274	0.733798	0.857372
ARL6IP5	0.0252128	0.579258	0.999938	-0.0510634	0.26604	0.99952	-0.0142098	0.754153	0.899114	-0.0332952	0.46508	0.96232	0.0119729	0.791821	0.999982	0.0153376	0.735387	0.992303	0.0458989	0.316271	0.530606
ARL6IP6	0.0535566	0.480061	0.999938	-0.030463	0.686888	0.99952	0.0383248	0.612423	0.820669	-0.00420658	0.955539	0.99739	0.0347886	0.645455	0.999982	0.0119055	0.874649	0.998382	-0.103994	0.176213	0.360102
ARL8A	0.0624299	0.342518	0.999938	-0.00236727	0.971021	0.99952	0.0635258	0.334269	0.608397	0.00926918	0.886909	0.99575	0.0463811	0.478879	0.999982	-0.0551115	0.401117	0.911055	-0.124293	0.0655678	0.178984
ARL8B	0.0354428	0.346439	0.999938	0.0139217	0.709383	0.99952	-0.0801656	0.039741	0.152411	-0.0543747	0.153497	0.807461	0.0340317	0.36564	0.999982	0.0794609	0.0413684	0.391263	-0.0284768	0.447912	0.650264
ARL9	0.0506173	0.465635	0.999938	-0.115154	0.104388	0.99952	0.313424	0.000110697	0.00170047	-0.192468	0.00936599	0.339881	-0.0798305	0.253643	0.981684	-0.278836	0.000407702	0.0225197	0.302157	0.00016941	0.0018616
ARMC1	-0.0151807	0.783157	0.999938	-0.0792449	0.158977	0.99952	-0.00911163	0.868736	0.949842	-0.0395059	0.47584	0.964318	0.0630365	0.259014	0.981684	-0.00898712	0.870512	0.998382	0.0888642	0.116063	0.27044
ARMC10	0.0775149	0.149125	0.999938	-0.0219702	0.676648	0.99952	0.24217	9.40263e-05	0.00148735	0.0564605	0.288572	0.906621	-0.0653489	0.221097	0.96978	-0.0146086	0.781336	0.997143	-0.274343	1.91657e-05	0.000330203
ARMC10P1	0.0857999	0.148078	0.999938	-0.0254898	0.661222	0.99952	0.293978	2.84765e-05	0.000576705	0.0751982	0.202719	0.856306	-0.0773319	0.190616	0.949708	-0.053616	0.359847	0.889047	-0.298652	2.31111e-05	0.000384036
ARMC2	0.00448798	0.949842	0.999938	0.0156437	0.826518	0.99952	0.145061	0.0506924	0.180365	-0.0694281	0.3351	0.925005	-0.0699942	0.331249	0.999982	-0.134056	0.0694054	0.505028	0.108216	0.138149	0.304652
ARMC3	-0.0940462	0.281479	0.999938	0.0267691	0.756607	0.99952	0.191713	0.0339966	0.135711	0.11553	0.188434	0.844652	0.159093	0.0744412	0.8192	0.0542301	0.531327	0.958774	-0.453318	1.74224e-05	0.000306191
ARMC4	0.0742473	0.389804	0.999938	-0.138551	0.115034	0.99952	0.383716	0.000130835	0.00194777	0.0699657	0.417328	0.950043	-0.149693	0.0899375	0.843077	-0.0670917	0.43647	0.927309	-0.172619	0.0526877	0.153086
ARMC5	-0.0454346	0.880924	0.999938	0.0238481	0.937319	0.99952	-0.0575659	0.849491	0.941216	-0.0328295	0.913797	0.99575	0.0866419	0.775272	0.999982	-0.0482866	0.873514	0.998382	0.0735426	0.808486	0.902525
ARMC6	0.0263419	0.563027	0.999938	0.0200127	0.659917	0.99952	-0.00422453	0.925853	0.97229	-0.0883404	0.0606157	0.640824	0.0257028	0.572474	0.999982	-0.0254017	0.576952	0.969707	0.0457923	0.318016	0.532458
ARMC7	-0.00578795	0.875709	0.999938	0.00733406	0.842918	0.99952	-0.0233183	0.530168	0.770147	-0.0955895	0.0151452	0.405864	0.0242021	0.514827	0.999982	0.0118014	0.749982	0.993493	0.0812577	0.0359153	0.116322
ARMC8	0.0488005	0.716038	0.999938	0.0362567	0.786835	0.99952	-0.0327508	0.806993	0.925394	-0.044304	0.741157	0.994901	-0.0722637	0.590725	0.999982	0.0865929	0.519839	0.95394	-0.0224213	0.867128	0.934207
ARMC9	-0.00101225	0.981286	0.999938	0.0163835	0.704626	0.99952	-0.0781974	0.0792625	0.244485	-0.0696137	0.115879	0.770984	0.09275	0.0397303	0.705417	0.0135968	0.752952	0.994163	0.0259703	0.548794	0.72861
ARMCX1	0.0749088	0.151314	0.999938	-0.0137596	0.787894	0.99952	0.142324	0.00946653	0.0526037	0.0258805	0.613489	0.985014	0.00347667	0.945763	0.999982	-0.0645379	0.213913	0.769902	-0.168429	0.0027279	0.0163856
ARMCX2	0.0801245	0.106949	0.999938	-0.0241925	0.617953	0.99952	0.195853	0.000400572	0.004618	0.0109798	0.820563	0.99575	0.0291937	0.547734	0.999982	-0.0685698	0.164758	0.70711	-0.223521	9.04764e-05	0.00113578
ARMCX3	-0.017582	0.708194	0.999938	0.00887557	0.84998	0.99952	-0.0455218	0.336423	0.610451	-0.00382539	0.935008	0.99739	0.01598	0.733658	0.999982	0.0571776	0.229782	0.785357	-0.0152152	0.745927	0.865594
ARMCX4	0.00509343	0.947289	0.999938	-0.0788691	0.311072	0.99952	-0.0790467	0.310006	0.582781	-0.109476	0.163679	0.81576	0.00937256	0.903184	0.999982	-0.00786291	0.918715	0.998382	0.260728	0.00218569	0.0138191
ARMCX5	0.0365393	0.371785	0.999938	0.00991333	0.807105	0.99952	0.0690429	0.0981367	0.282857	0.00219924	0.956777	0.99739	-0.0567374	0.170265	0.937793	-0.0101348	0.802888	0.998207	-0.0509311	0.216625	0.414617
ARMCX6	0.0174625	0.720119	0.999938	0.0129075	0.791011	0.99952	-0.0796002	0.111169	0.307062	-0.0448371	0.36108	0.934508	0.0404863	0.408816	0.999982	0.0566626	0.250799	0.804622	-0.00320881	0.947439	0.97412
ARMET	0.0263768	0.501816	0.999938	0.0306423	0.435981	0.99952	0.0492714	0.214767	0.469729	0.0027475	0.943969	0.99739	0.0395255	0.316953	0.999982	-0.0124929	0.749533	0.993443	-0.13621	0.00169832	0.0113943
ARMS2	-0.103186	0.33074	0.999938	-0.0186393	0.859228	0.99952	-0.0196032	0.852035	0.942474	0.0541996	0.606914	0.983529	0.0100563	0.923751	0.999982	-0.0459451	0.662501	0.980515	0.123086	0.247873	0.453576
ARNT	-0.0105145	0.825575	0.999938	-0.0025323	0.957651	0.99952	-0.0974151	0.0497011	0.177769	-0.063992	0.187489	0.844652	0.0655356	0.177437	0.940857	-0.074655	0.126483	0.643666	0.183493	0.000671702	0.00552747
ARNT2	0.0658076	0.335287	0.999938	-0.0199239	0.768561	0.99952	0.183386	0.0112735	0.0597315	-0.0117904	0.861681	0.99575	0.0570722	0.402267	0.999982	-0.0613741	0.368274	0.891954	-0.213341	0.00388082	0.0214272
ARNTL	0.0225826	0.631609	0.999938	-0.0401942	0.39584	0.99952	-0.0790974	0.101591	0.289634	-0.102983	0.0362846	0.548223	-0.0298112	0.527496	0.999982	0.0583192	0.221656	0.777652	0.171061	0.00114286	0.00838067
ARNTL2	0.0334404	0.460066	0.999938	-0.0621125	0.175749	0.99952	0.118447	0.0135693	0.0688525	0.0296385	0.512125	0.967596	0.024077	0.59381	0.999982	-0.126262	0.00902809	0.173036	-0.0173182	0.700866	0.836329
ARPC1A	0.0368635	0.357951	0.999938	0.0426511	0.288903	0.99952	0.0319926	0.423997	0.688232	-0.0282984	0.478826	0.964318	0.0353987	0.377053	0.999982	-0.0170114	0.669287	0.982661	-0.101737	0.0160253	0.0634828
ARPC2	0.0161876	0.67315	0.999938	-0.021606	0.573961	0.99952	0.100976	0.0134198	0.0683114	-0.00849771	0.824521	0.99575	0.0408163	0.292137	0.997806	-0.0593209	0.130429	0.65159	-0.0687245	0.0820828	0.210594
ARPC3	0.0312724	0.446007	0.999938	0.0149248	0.714822	0.99952	0.108695	0.0125574	0.064803	0.00692563	0.865218	0.99575	-0.0429508	0.297759	0.999351	-0.0136245	0.738659	0.992634	-0.105404	0.0151376	0.0608583
ARPC3P3	-0.0491321	0.749286	0.999938	0.0100817	0.947662	0.99952	0.0885954	0.565347	0.795021	0.288825	0.0691863	0.674558	-0.163948	0.291276	0.997806	0.155079	0.317589	0.859084	-0.329553	0.0400185	0.125915
ARPC4	0.0529059	0.461047	0.999938	-0.0130124	0.855384	0.99952	0.189404	0.012883	0.0661631	0.0479926	0.503288	0.966711	-0.00169458	0.981058	0.999982	0.0369555	0.605602	0.977331	-0.312633	0.000168954	0.00185877
ARPC5	-0.00689259	0.927516	0.999938	-0.0842402	0.272132	0.99952	0.0877677	0.253054	0.518869	0.0827122	0.280712	0.903623	0.098774	0.199911	0.958419	-0.137787	0.0782268	0.529559	-0.0404894	0.59412	0.762052
ARPC5L	0.00884012	0.903059	0.999938	-0.147781	0.0503663	0.99952	0.0291123	0.688785	0.863619	-0.0797771	0.277468	0.900912	0.124743	0.094931	0.855505	0.0139694	0.84741	0.998382	0.0507476	0.486541	0.681395
ARPP-21	-0.0108398	0.868477	0.999938	-0.061335	0.352916	0.99952	-0.0259489	0.692193	0.865554	-0.110873	0.0995132	0.74144	0.0172577	0.792147	0.999982	-0.0731784	0.269488	0.821255	0.264782	0.000402622	0.00367822
ARPP19	0.122028	0.562252	0.999938	0.0301781	0.885676	0.99952	0.319787	0.136409	0.351367	0.0737039	0.725754	0.992882	-0.0227262	0.91377	0.999982	-0.136723	0.516522	0.952824	-0.386395	0.0748168	0.196758
ARR3	-0.105702	0.201871	0.999938	-0.182554	0.0325793	0.99952	-0.0603902	0.460887	0.719317	0.228419	0.00903342	0.333336	0.10086	0.222627	0.970838	0.0381529	0.640195	0.980515	-0.0188111	0.817428	0.907687
ARRB1	0.0240084	0.698439	0.999938	-0.0713249	0.25534	0.99952	0.181055	0.00675538	0.0410882	0.0332882	0.591668	0.981904	0.0540415	0.386109	0.999982	-0.0798138	0.204552	0.759347	-0.141353	0.029666	0.10069
ARRB2	0.0350621	0.366086	0.999938	-0.0269441	0.485839	0.99952	0.154982	0.000420951	0.00479916	0.00532477	0.889928	0.99575	-0.0078683	0.837998	0.999982	-0.0561764	0.152778	0.690114	-0.104512	0.0111151	0.0481022
ARRDC1	0.0327412	0.42965	0.999938	0.0285736	0.490001	0.99952	0.0527005	0.208147	0.460358	-0.0148865	0.718155	0.992882	0.00810452	0.844077	0.999982	-0.0850862	0.0473858	0.417233	-0.0222439	0.590286	0.759578
ARRDC2	0.0241384	0.777213	0.999938	-0.00904185	0.915531	0.99952	-0.128872	0.139386	0.356775	-0.0136353	0.872941	0.99575	0.0317881	0.709596	0.999982	0.11066	0.201759	0.756341	-0.015156	0.85892	0.929903
ARRDC3	-0.0145835	0.775022	0.999938	-0.0559922	0.277914	0.99952	-0.0869043	0.0975668	0.281724	-0.0346785	0.4984	0.966711	-0.0221059	0.665182	0.999982	-0.00190727	0.970158	0.998382	0.216106	0.000244111	0.00246704
ARRDC4	-0.00143579	0.983314	0.999938	0.0816374	0.241034	0.99952	-0.0910914	0.192314	0.439085	0.00691131	0.919819	0.99575	-0.146804	0.0406552	0.709089	0.0904075	0.19556	0.748283	0.0602673	0.383732	0.597657
ARRDC5	-0.0748384	0.26812	0.999938	0.011438	0.863945	0.99952	0.259985	0.000593304	0.00619222	-0.244206	0.00108845	0.137268	0.0259444	0.697874	0.999982	0.066369	0.324776	0.863265	-0.0447155	0.504753	0.69455
ARSA	0.0271737	0.609576	0.999938	0.0179321	0.735732	0.99952	-0.000264352	0.996025	0.998519	-0.00778138	0.88345	0.99575	0.0112813	0.831732	0.999982	0.0189945	0.72075	0.991347	-0.0674214	0.211257	0.407539
ARSB	0.014559	0.81734	0.999938	0.114809	0.0776665	0.99952	-0.124066	0.0578355	0.197757	-0.114768	0.0777665	0.701102	-0.0190403	0.762696	0.999982	-0.0416866	0.510061	0.949264	0.170133	0.0115498	0.04951
ARSD	0.134971	0.210201	0.999938	0.00799317	0.939885	0.99952	0.178282	0.101817	0.289919	0.0563776	0.595831	0.982442	-0.10102	0.344948	0.999982	-0.0020008	0.984938	0.999278	-0.274636	0.0148865	0.060167
ARSE	-0.0617743	0.444454	0.999938	0.16845	0.0442991	0.99952	0.0150597	0.851285	0.94221	-0.152469	0.0667162	0.664535	0.0459929	0.568095	0.999982	0.0151875	0.850038	0.998382	-0.0304948	0.704533	0.838629
ARSF	-0.0173236	0.853761	0.999938	0.181743	0.0620899	0.99952	0.170953	0.0780963	0.241919	-0.0523299	0.578747	0.979012	0.107723	0.257839	0.981684	-0.1283	0.1801	0.727898	-0.262519	0.00926311	0.0419981
ARSG	-0.0452957	0.416209	0.999938	-0.0328248	0.554473	0.99952	-0.0561744	0.315063	0.588606	-0.0438119	0.431443	0.955323	0.0170689	0.757958	0.999982	0.0141931	0.797703	0.998207	0.146776	0.0129196	0.0539249
ARSH	0.0405821	0.685846	0.999938	0.0819933	0.416171	0.99952	-0.00609136	0.951507	0.981644	0.0359243	0.720192	0.992882	-0.0073316	0.94165	0.999982	-0.108993	0.282238	0.831675	-0.0361083	0.718823	0.847237
ARSI	-0.0225339	0.863929	0.999938	0.149617	0.261234	0.99952	0.0710036	0.590198	0.809118	0.0189859	0.885181	0.99575	-0.219856	0.103684	0.870522	0.0413411	0.753382	0.994163	-0.0385911	0.769276	0.880034
ARSJ	0.163601	0.0100767	0.999938	0.132839	0.0326992	0.99952	0.053051	0.374921	0.647219	0.0405811	0.495871	0.966711	-0.0463603	0.43724	0.999982	-0.120546	0.0507684	0.432794	-0.223237	0.000833012	0.00654356
ARSK	0.00228612	0.971265	0.999938	0.0442518	0.487792	0.99952	0.136129	0.0400921	0.153203	0.0191544	0.763009	0.99575	0.00123563	0.984466	0.999982	-0.0101899	0.872472	0.998382	-0.192927	0.00512865	0.0264572
ART1	-0.0252316	0.711289	0.999938	-1.08296e-05	0.999873	0.999921	0.162579	0.0235941	0.104595	-0.158875	0.0266215	0.494859	-0.122554	0.0811037	0.823438	0.0996941	0.151667	0.687551	0.0443731	0.51633	0.703941
ART3	-0.0318125	0.61511	0.999938	0.07641	0.23282	0.99952	0.0254066	0.687738	0.862949	-0.0436417	0.491336	0.965778	-0.0391596	0.536516	0.999982	0.0165964	0.792704	0.997798	-0.003884	0.950926	0.975866
ART4	-0.0816511	0.259495	0.999938	0.0947042	0.192881	0.99952	-0.106593	0.144572	0.365625	0.0851982	0.239902	0.879814	0.0216136	0.762547	0.999982	-0.036273	0.612714	0.977794	0.0229804	0.748054	0.866635
ART5	-0.0204373	0.861482	0.999938	-0.246354	0.04373	0.99952	-0.0483475	0.680205	0.858504	0.0343845	0.769219	0.99575	0.132354	0.264456	0.983729	0.0672625	0.566975	0.966514	0.0810874	0.490736	0.684114
ARTN	-0.0387385	0.946724	0.999938	-0.122961	0.8321	0.99952	0.0326268	0.955119	0.982796	0.0649033	0.910868	0.99575	0.00168427	0.997682	0.999982	-0.0867721	0.881043	0.998382	0.149121	0.797133	0.895453
ARV1	0.0163132	0.728082	0.999938	0.00131035	0.977693	0.99952	-0.0625644	0.189673	0.435549	-0.0983394	0.0442363	0.582112	0.00992536	0.83234	0.999982	0.115524	0.0198517	0.271497	0.0177018	0.706032	0.839643
ARVCF	0.0489199	0.683291	0.999938	0.0418325	0.727067	0.99952	0.146963	0.226541	0.484681	0.208111	0.0914275	0.727721	-0.276027	0.0283098	0.664291	-0.0875622	0.46691	0.939022	-0.0823227	0.493714	0.686515
ARVP6125	0.0229721	0.92468	0.999938	-0.142979	0.557607	0.99952	-0.0274596	0.910027	0.966019	0.010884	0.96427	0.99739	-0.0661066	0.785717	0.999982	0.058781	0.808945	0.998265	0.143862	0.555196	0.73385
ARX	0.0183192	0.644957	0.999938	0.0219632	0.581009	0.99952	0.138862	0.0016313	0.0138513	0.0118189	0.765964	0.99575	-0.0539752	0.181638	0.94303	-0.0457543	0.255099	0.809182	-0.0913303	0.0285395	0.0978916
AS3MT	-0.104954	0.0621526	0.999938	-0.0347953	0.523173	0.99952	-0.337141	1.51705e-06	5.26098e-05	-0.129709	0.0234993	0.47625	-0.00252812	0.962846	0.999982	0.189102	0.00169854	0.0592017	0.419951	3.84659e-08	2.1227e-06
ASAH1	0.0281399	0.660437	0.999938	0.00690293	0.914022	0.99952	0.0995235	0.128511	0.33799	0.045814	0.475899	0.964318	-0.0513995	0.42443	0.999982	0.0892663	0.170831	0.71512	-0.21835	0.00202068	0.0129857
ASAH2	-0.0829952	0.232774	0.999938	-0.0266416	0.697938	0.99952	-0.197526	0.00751393	0.0447384	-0.175579	0.0159339	0.415902	0.0448222	0.51497	0.999982	0.0963696	0.167993	0.709807	0.341476	3.52275e-05	0.000535592
ASAH2C	-0.0764986	0.13637	0.999938	-0.103017	0.0487227	0.99952	-0.18583	0.000976117	0.00928139	-0.140875	0.00899364	0.33246	0.111079	0.0346575	0.688437	0.0777223	0.130484	0.65159	0.317339	1.15304e-06	3.33032e-05
ASAP1	0.0569243	0.193647	0.999938	0.11963	0.00958203	0.752793	-0.0415608	0.338724	0.612649	-0.00515536	0.904658	0.99575	0.0121982	0.777008	0.999982	-0.0779089	0.0795158	0.53363	-0.0642042	0.144455	0.314025
ASAP1-IT1	0.01073	0.88422	0.999938	0.00766848	0.917103	0.99952	-0.115597	0.125647	0.333761	-0.0376523	0.610232	0.984278	0.0162577	0.825421	0.999982	-0.0414428	0.574972	0.969255	0.15994	0.0379208	0.12091
ASAP2	0.025859	0.661042	0.999938	0.0862913	0.151239	0.99952	-0.212865	0.00121469	0.0110338	-0.124255	0.043076	0.577215	0.0491087	0.4074	0.999982	0.220816	0.000860075	0.0373925	-0.0450621	0.446627	0.649656
ASAP3	0.0427824	0.617902	0.999938	-0.0993596	0.251866	0.99952	0.0527149	0.539331	0.776873	0.005683	0.947037	0.99739	0.0735352	0.393567	0.999982	0.140493	0.109748	0.605686	-0.215943	0.0173604	0.067369
ASB1	0.0928649	0.177203	0.999938	0.0399276	0.55579	0.99952	0.232351	0.00189794	0.0156002	0.00766799	0.909613	0.99575	0.0152204	0.821782	0.999982	-0.059677	0.380662	0.899525	-0.328459	4.79628e-05	0.000681735
ASB10	-0.0595172	0.559258	0.999938	-0.0962737	0.347569	0.99952	0.0757299	0.458441	0.717388	0.104247	0.309847	0.914043	-0.0644751	0.527252	0.999982	-0.0883468	0.388029	0.903095	0.128606	0.212735	0.409248
ASB11	-0.00787694	0.90455	0.999938	0.00826236	0.899905	0.99952	-0.0639458	0.334873	0.609015	-0.0281643	0.668636	0.98932	0.0389089	0.554987	0.999982	0.0830951	0.213096	0.768979	-0.0302988	0.645285	0.797659
ASB12	-0.0232527	0.783622	0.999938	-0.108481	0.207238	0.99952	0.0406488	0.63174	0.832023	0.0915286	0.285042	0.904511	-0.0326239	0.700251	0.999982	-0.0474191	0.576414	0.969707	0.0795543	0.351418	0.56733
ASB13	-0.075981	0.139493	0.999938	-0.039511	0.434769	0.99952	-0.431902	5.6299e-09	6.00152e-07	-0.185587	0.00100242	0.133869	0.0367946	0.466637	0.999982	0.249499	3.70118e-05	0.00410454	0.446555	2.98746e-09	2.74132e-07
ASB14	-0.0529025	0.343706	0.999938	-0.0136758	0.804991	0.99952	0.00706845	0.898413	0.962445	-0.064225	0.25237	0.888589	0.0929605	0.102371	0.867926	0.0143415	0.795716	0.998207	0.0164148	0.767033	0.878485
ASB15	-0.0867499	0.358144	0.999938	0.167947	0.0820214	0.99952	-0.0307957	0.742388	0.892761	-0.132236	0.165991	0.820346	-0.185652	0.0561508	0.777341	0.136909	0.152094	0.688223	0.130549	0.17125	0.353442
ASB16	0.0126468	0.875155	0.999938	-0.114121	0.16451	0.99952	-0.00521845	0.948298	0.980634	0.121346	0.140389	0.795296	-0.0409336	0.611935	0.999982	0.0401642	0.618606	0.97837	-0.0139827	0.8621	0.931546
ASB17	0.0412644	0.418652	0.999938	-0.032612	0.521661	0.99952	0.0172289	0.73419	0.888569	-0.0724943	0.161012	0.812547	0.00756162	0.881418	0.999982	-0.00375748	0.9409	0.998382	0.0427899	0.401896	0.613463
ASB18	0.00696138	0.967603	0.999938	-0.203487	0.241776	0.99952	-0.0405646	0.813016	0.927037	0.198321	0.253606	0.889945	-0.0333118	0.845956	0.999982	0.0117142	0.945513	0.998382	0.0602662	0.725457	0.851634
ASB2	0.0637719	0.495632	0.999938	0.214084	0.028783	0.99952	0.0349375	0.708002	0.874742	0.170039	0.0771878	0.701102	-0.0358507	0.700755	0.999982	0.0280402	0.763602	0.99576	-0.475127	2.5888e-05	0.000421401
ASB3	0.0455349	0.381962	0.999938	-0.0378509	0.466304	0.99952	0.124631	0.0223808	0.100527	-0.0355801	0.493197	0.966511	-0.0172001	0.739525	0.999982	0.0185132	0.720493	0.991336	-0.0981733	0.0665714	0.181266
ASB4	0.00441467	0.947337	0.999938	0.0432145	0.519682	0.99952	-0.0821696	0.225908	0.483875	0.0195746	0.76981	0.99575	-0.0109439	0.869967	0.999982	-0.0277649	0.678367	0.983596	0.053656	0.425117	0.632339
ASB5	-0.00819805	0.922936	0.999938	-0.0759474	0.37401	0.99952	0.367499	0.00018917	0.00258945	-0.0333648	0.694236	0.989531	-0.212926	0.0178217	0.581008	-0.0330681	0.696811	0.987257	-0.00404905	0.96189	0.981148
ASB6	0.064074	0.144557	0.999938	0.0208533	0.628202	0.99952	0.0460943	0.288865	0.559739	-0.0249253	0.563111	0.9744	0.113062	0.013553	0.541734	-0.0285066	0.508863	0.948248	-0.190767	0.000144337	0.00164737
ASB7	0.00513841	0.921755	0.999938	-0.0392455	0.455677	0.99952	0.0619691	0.242761	0.505713	-0.0590461	0.265094	0.894843	-0.0108704	0.835446	0.999982	-0.000921786	0.98594	0.999278	0.042903	0.415299	0.624278
ASB8	-0.00256454	0.963939	0.999938	-0.035839	0.529173	0.99952	-0.104231	0.0753676	0.236621	-0.0636077	0.268164	0.896094	0.0843616	0.145655	0.919122	-0.0529302	0.354985	0.886943	0.1747	0.00465098	0.0245925
ASB9	-0.0231284	0.836182	0.999938	-0.0353866	0.75186	0.99952	0.156053	0.170995	0.407971	0.00242661	0.982684	0.998069	-0.13898	0.220948	0.969706	-0.0283639	0.799858	0.998207	0.0673541	0.548363	0.72837
ASCC1	0.00590095	0.919986	0.999938	0.0257493	0.66174	0.99952	0.0415514	0.481555	0.735057	-0.0399112	0.498858	0.966711	0.0287428	0.62545	0.999982	0.0598356	0.313423	0.85602	-0.121942	0.0463716	0.139796
ASCC2	-0.0464302	0.394144	0.999938	0.0191497	0.723611	0.99952	-0.0570535	0.296864	0.568875	-0.0244689	0.65163	0.988534	0.0974249	0.080921	0.823186	0.00407231	0.93998	0.998382	0.00724035	0.893518	0.947621
ASCC3	0.0179605	0.790032	0.999938	-0.0315942	0.640012	0.99952	0.0330991	0.624239	0.827272	-0.0474922	0.483276	0.964321	0.0463592	0.493672	0.999982	-0.0967931	0.15945	0.700123	0.0783581	0.251443	0.457656
ASCL1	0.040323	0.678706	0.999938	0.141228	0.15467	0.99952	-0.116751	0.236331	0.497265	-0.0940968	0.337456	0.925977	0.112519	0.253275	0.981684	-0.0165222	0.865027	0.998382	-0.0667762	0.494045	0.686734
ASCL2	0.285855	0.00454055	0.999938	0.108673	0.246671	0.99952	1.13377	4.26871e-12	2.38284e-09	0.155888	0.101277	0.744265	-0.026215	0.777084	0.999982	-0.559146	2.31589e-06	0.000548473	-1.09889	8.31498e-12	2.57367e-09
ASCL3	0.106672	0.223764	0.999938	0.0369368	0.669418	0.99952	-0.0286682	0.740178	0.891394	-0.102646	0.241214	0.879821	0.0236844	0.784034	0.999982	-0.0140507	0.870778	0.998382	-0.0219528	0.799452	0.896941
ASCL4	-0.00188167	0.982858	0.999938	0.0913441	0.302246	0.99952	0.383352	0.000170258	0.00239829	-0.0337243	0.70061	0.989531	-0.222483	0.0167308	0.566571	-0.0571009	0.516218	0.952516	-0.159531	0.0777806	0.202538
ASCL5	-0.0449619	0.597072	0.999938	-0.0746353	0.382595	0.99952	-0.072626	0.395342	0.663382	0.138385	0.111949	0.767102	-0.059253	0.486947	0.999982	0.0326068	0.701069	0.987524	0.0804043	0.347502	0.564154
ASF1A	-0.0280476	0.927947	0.999938	0.0245601	0.936885	0.99952	0.0139088	0.96423	0.986646	0.053211	0.863816	0.99575	-0.0427906	0.890284	0.999982	-0.0383791	0.901531	0.998382	0.0174716	0.955077	0.978335
ASF1B	0.0916791	0.301173	0.999938	-0.128433	0.151671	0.99952	-0.175809	0.0537835	0.18793	0.0394973	0.653116	0.988534	-0.0190705	0.827936	0.999982	0.121537	0.173957	0.720425	0.0705592	0.424125	0.631352
ASGR1	0.0166291	0.726415	0.999938	0.108629	0.0294066	0.99952	-0.259979	9.79617e-06	0.000240703	-0.126611	0.0124786	0.382122	0.145277	0.00487542	0.359757	0.114123	0.0227617	0.290771	0.00181313	0.96953	0.984773
ASGR2	0.166225	0.110588	0.999938	0.285214	0.00890192	0.746647	-0.3753	0.000984841	0.00935123	-0.00308054	0.97578	0.99739	0.396017	0.000582884	0.128594	0.183331	0.0800762	0.535379	-0.652483	8.81226e-07	2.66397e-05
ASH1L	-0.0308356	0.654391	0.999938	-0.0883373	0.2062	0.99952	-0.172184	0.0181421	0.0857177	-0.0659158	0.342083	0.926751	0.161684	0.0255644	0.639511	-0.0146166	0.831683	0.998382	0.210067	0.00493085	0.0256923
ASH2L	0.0728531	0.131652	0.999938	-0.041925	0.378222	0.99952	0.171566	0.00115912	0.0106457	6.31591e-05	0.998932	0.999892	0.00732842	0.876642	0.999982	-0.0360367	0.44786	0.932254	-0.173973	0.00101763	0.00768681
ASIP	-0.0440001	0.632862	0.999938	-0.0218746	0.811952	0.99952	0.125054	0.181549	0.424001	0.00999624	0.913386	0.99575	-0.0655544	0.477893	0.999982	-0.0303657	0.741339	0.993023	0.0266915	0.771652	0.881779
ASL	0.0351623	0.584565	0.999938	-0.0468458	0.467424	0.99952	0.181885	0.00837027	0.0482911	0.0338419	0.598667	0.982759	-0.0305955	0.63402	0.999982	-0.00901527	0.888202	0.998382	-0.164526	0.0157766	0.0627229
ASMT	0.0154209	0.825242	0.999938	0.196712	0.00875158	0.745887	-0.20119	0.00750878	0.0447206	-0.102929	0.148989	0.806312	-0.0282773	0.685906	0.999982	0.0358129	0.60888	0.977331	0.0844078	0.23341	0.435724
ASMTL	0.052504	0.29558	0.999938	0.0204614	0.680683	0.99952	0.0683388	0.176658	0.417021	0.00220923	0.964498	0.99739	-0.0732095	0.148872	0.92054	-0.0246394	0.620477	0.978636	-0.0457899	0.360382	0.575423
ASMTL-AS1	0.126874	0.200035	0.999938	-0.115103	0.243624	0.99952	0.0153678	0.874588	0.95219	-0.102371	0.298342	0.910391	0.0319994	0.742633	0.999982	-0.102055	0.299801	0.844166	0.145244	0.144412	0.313987
ASNA1	0.0174541	0.794288	0.999938	0.00644879	0.923206	0.99952	0.0111905	0.867179	0.94927	-0.0711187	0.293197	0.908301	-0.0297473	0.657184	0.999982	0.180255	0.011708	0.201661	-0.114594	0.0959985	0.236215
ASNS	-0.000703834	0.985919	0.999938	0.0433664	0.282586	0.99952	-0.126894	0.00362008	0.0255907	-0.0416903	0.301176	0.911359	0.0367934	0.360367	0.999982	0.0932016	0.0264356	0.312137	-0.00424611	0.915219	0.958859
ASNSD1	-0.00390513	0.91411	0.999938	-0.0143901	0.691481	0.99952	-0.0716019	0.0568343	0.195299	-0.0546215	0.140166	0.795296	0.0539941	0.144578	0.916823	-0.0229151	0.52844	0.958019	0.113299	0.00411768	0.0224127
ASPA	0.0603535	0.705191	0.999938	0.0145762	0.927098	0.99952	-0.17549	0.276468	0.546193	0.0421303	0.791556	0.99575	-0.0090781	0.954555	0.999982	0.0984139	0.538286	0.961124	-0.0310168	0.845677	0.922791
ASPDH	-0.0678575	0.559953	0.999938	0.0500032	0.667033	0.99952	-0.116355	0.320771	0.594102	-0.135838	0.248111	0.884511	0.1891	0.112275	0.881111	0.00245797	0.983095	0.999278	0.0784113	0.501082	0.69175
ASPG	-0.000606871	0.993972	0.999938	0.115246	0.159802	0.99952	0.458151	5.48286e-06	0.000149643	0.189071	0.0254677	0.485305	-0.0267633	0.739274	0.999982	-0.184297	0.0290326	0.328465	-0.550839	3.09255e-07	1.1311e-05
ASPH	0.040791	0.88183	0.999938	0.00178296	0.994815	0.999921	0.0351704	0.898011	0.962279	-0.0746135	0.785806	0.99575	0.12036	0.661496	0.999982	-0.0431825	0.87496	0.998382	-0.080417	0.769627	0.880241
ASPHD1	0.0282616	0.63323	0.999938	-0.0210991	0.721377	0.99952	-0.0201258	0.7337	0.888308	-0.1411	0.0236068	0.47625	0.116155	0.0582452	0.7843	0.0304975	0.606734	0.977331	0.00724038	0.902488	0.951683
ASPHD2	0.0393408	0.617463	0.999938	-0.0351351	0.65539	0.99952	0.308559	0.000547271	0.00580614	0.0231279	0.768672	0.99575	-0.142853	0.0782974	0.8192	-0.157027	0.0544559	0.45106	-0.0361153	0.646461	0.798613
ASPM	-0.0274907	0.843962	0.999938	0.104847	0.455255	0.99952	-0.3432	0.0201666	0.0927417	-0.0120783	0.931064	0.996627	-0.0811142	0.562594	0.999982	0.219312	0.125257	0.640308	0.139697	0.321915	0.537257
ASPN	0.0177166	0.840996	0.999938	0.179637	0.0505129	0.99952	-0.197252	0.033078	0.133224	-0.0456139	0.606325	0.983529	0.0148454	0.866483	0.999982	0.072833	0.412558	0.917791	-0.042215	0.633281	0.789669
ASPRV1	0.0152209	0.839867	0.999938	0.0101507	0.89278	0.99952	-0.17406	0.0279525	0.117797	-0.0154528	0.837462	0.99575	0.0281431	0.708974	0.999982	0.0754856	0.321003	0.860743	0.0604007	0.425478	0.632604
ASPSCR1	-0.0310144	0.413295	0.999938	0.00211054	0.955297	0.99952	-0.189321	3.12325e-05	0.000615099	-0.0750263	0.0551187	0.62121	0.0577011	0.134284	0.914544	0.0413396	0.278025	0.828301	0.194071	2.2517e-05	0.000376578
ASRGL1	0.0432561	0.714282	0.999938	-0.0541431	0.647024	0.99952	0.110019	0.355334	0.6295	-0.108337	0.362611	0.934508	0.139004	0.245309	0.978148	0.0326531	0.782138	0.997516	-0.162582	0.176327	0.360227
ASS1	0.156726	0.275721	0.999938	0.163016	0.257377	0.99952	0.386791	0.0109519	0.0584459	0.0302249	0.831562	0.99575	0.149973	0.296452	0.999322	-0.314361	0.0346376	0.360962	-0.572449	0.000419415	0.00379321
ASTE1	-0.00792454	0.890724	0.999938	0.0135001	0.81501	0.99952	-0.0868346	0.140929	0.359439	-0.0666307	0.254281	0.890374	-0.0649876	0.265876	0.985003	0.00667395	0.90788	0.998382	0.206128	0.00135238	0.00958501
ASTL	0.0207051	0.721469	0.999938	-0.0744381	0.206813	0.99952	0.00741014	0.898361	0.962445	0.0205408	0.723583	0.992882	0.0479922	0.411267	0.999982	-0.0571421	0.329298	0.867834	0.0348466	0.549469	0.72918
ASTN1	0.0390395	0.430673	0.999938	-0.0722318	0.150886	0.99952	0.257572	1.84032e-05	0.000409491	-0.0231096	0.639486	0.987629	0.0195227	0.692128	0.999982	-0.1469	0.0058713	0.132088	-0.0739902	0.141593	0.310037
ASTN2	-0.0549724	0.196889	0.999938	0.0203327	0.628087	0.99952	-0.206477	4.02284e-05	0.000755537	-0.0870157	0.0461681	0.586137	-0.00298206	0.943227	0.999982	0.0925256	0.0349016	0.36207	0.238452	5.61081e-06	0.000122352
ASXL1	0.0141552	0.773976	0.999938	0.0256337	0.603725	0.99952	0.0264602	0.592173	0.809844	-0.0341701	0.489927	0.965593	-0.0478291	0.336075	0.999982	-0.00354489	0.942622	0.998382	0.019195	0.697168	0.834268
ASXL2	0.0528719	0.200356	0.999938	-0.0275559	0.499283	0.99952	0.0225108	0.580414	0.804004	-0.00603296	0.881886	0.99575	-0.00351791	0.930948	0.999982	0.0244703	0.548134	0.962718	-0.0628649	0.130448	0.293346
ASXL3	0.0933893	0.365441	0.999938	-0.0355011	0.728942	0.99952	0.373472	0.00111531	0.010321	0.0517347	0.614054	0.985091	-0.0489077	0.633454	0.999982	-0.18264	0.0835649	0.545938	-0.251638	0.0201164	0.075153
ASZ1	-0.00144956	0.984479	0.999938	-0.124822	0.103161	0.99952	0.0534926	0.47513	0.730248	0.0422551	0.571911	0.976763	0.0681235	0.364636	0.999982	0.0426711	0.568158	0.967043	-0.0802947	0.286837	0.499238
ATAD1	-0.0143805	0.751665	0.999938	-0.0101294	0.823525	0.99952	-0.0565004	0.220416	0.477389	-0.073145	0.116285	0.770984	0.0569159	0.217145	0.967161	0.0312425	0.493416	0.94542	0.0658453	0.155475	0.33025
ATAD2	-0.0365231	0.565668	0.999938	-0.0825257	0.200365	0.99952	-0.105412	0.105451	0.296762	-0.0514966	0.419513	0.950804	0.0383378	0.546657	0.999982	-0.0487439	0.444484	0.930466	0.286278	0.00011802	0.00139826
ATAD2B	0.00446508	0.924735	0.999938	0.0216178	0.64807	0.99952	-0.0530845	0.267395	0.535214	-0.0303328	0.522734	0.970497	-0.0583446	0.224044	0.97094	-0.00255638	0.956863	0.998382	0.118147	0.0183487	0.0701152
ATAD3A	0.0366953	0.855557	0.999938	0.0583659	0.772289	0.99952	0.0731383	0.717017	0.879748	-0.0334438	0.868226	0.99575	-0.0637678	0.751917	0.999982	0.00599622	0.976262	0.999278	-0.0770674	0.702564	0.837324
ATAD3B	0.0134126	0.806919	0.999938	-0.00231998	0.96626	0.99952	-0.0858723	0.12644	0.334972	0.00301983	0.956091	0.99739	-0.0178733	0.74478	0.999982	0.114459	0.0453236	0.409195	-0.0249012	0.6505	0.80108
ATAD3C	0.0312162	0.563753	0.999938	-0.0537221	0.32368	0.99952	-0.0758816	0.167403	0.40212	0.0368653	0.49598	0.966711	0.0126588	0.814388	0.999982	-0.00302	0.955311	0.998382	0.0517739	0.341197	0.557583
ATAD4	0.0139584	0.848251	0.999938	-0.00670999	0.926689	0.99952	-0.0475864	0.515847	0.759829	0.0692875	0.346423	0.928509	-0.0860555	0.244521	0.977875	-0.00789794	0.91376	0.998382	0.0649304	0.377068	0.591277
ATAD5	-0.0194105	0.776736	0.999938	0.0106738	0.876011	0.99952	0.0868945	0.211234	0.464805	-0.0197378	0.773079	0.99575	-0.111134	0.113357	0.881854	-0.0602039	0.382456	0.900268	0.112866	0.10812	0.257104
ATBF1	-0.0243191	0.914025	0.999938	0.0610094	0.78664	0.99952	0.123354	0.58506	0.806553	0.06542	0.771655	0.99575	-0.00651521	0.976923	0.999982	-0.00106916	0.996212	0.999751	-0.217971	0.33773	0.553664
ATCAY	0.0266266	0.687304	0.999938	-0.0621591	0.35091	0.99952	0.0201817	0.760135	0.902221	-0.0454966	0.492967	0.966511	0.0345808	0.601556	0.999982	-0.0229458	0.728575	0.991491	0.0490364	0.460292	0.661636
ATE1	0.0524961	0.488608	0.999938	-0.0940717	0.2195	0.99952	0.240004	0.00362056	0.0255907	0.0771429	0.311558	0.915342	0.00410317	0.956621	0.999982	-0.0361188	0.632855	0.980515	-0.243644	0.00321275	0.0186784
ATF1	0.00533435	0.941434	0.999938	-0.0804783	0.273591	0.99952	0.0456616	0.531066	0.770912	-0.034362	0.636787	0.987629	-0.020782	0.774881	0.999982	0.0450756	0.536309	0.960198	0.0394714	0.58781	0.758179
ATF2	-0.00731148	0.909695	0.999938	-0.0912829	0.165043	0.99952	-0.0223265	0.729363	0.886193	-0.0352739	0.585338	0.980245	0.0137835	0.83074	0.999982	0.0202907	0.753148	0.994163	0.122029	0.0674557	0.182982
ATF3	0.0177389	0.920591	0.999938	-0.143907	0.421716	0.99952	-0.00571957	0.974356	0.991034	0.156285	0.383466	0.943548	0.103798	0.560999	0.999982	0.040854	0.818488	0.998382	-0.169116	0.346275	0.56291
ATF4	0.00505938	0.930756	0.999938	0.0437997	0.45447	0.99952	-0.238743	0.000349519	0.0041753	-0.1125	0.0623553	0.648833	0.0500568	0.393465	0.999982	0.104951	0.0807333	0.536936	0.147189	0.0172077	0.0670275
ATF5	-0.0163932	0.888129	0.999938	0.0872162	0.456691	0.99952	-0.0659997	0.572338	0.798946	-0.00582447	0.960131	0.99739	-0.0404927	0.728506	0.999982	-0.0170472	0.883699	0.998382	0.0585057	0.616475	0.777265
ATF6	0.0207201	0.617082	0.999938	0.00118148	0.977197	0.99952	0.0396701	0.341691	0.615531	0.000729026	0.985928	0.998213	0.000559751	0.989195	0.999982	-0.0437952	0.294822	0.838915	-0.0191724	0.643498	0.796704
ATF7	0.0604253	0.366401	0.999938	0.0903392	0.181269	0.99952	0.0963046	0.155122	0.383323	-0.0200801	0.762342	0.99575	0.00528059	0.936559	0.999982	0.0148888	0.822508	0.998382	-0.247213	0.000917234	0.00708142
ATF7IP	-0.00362287	0.952589	0.999938	-0.099118	0.112986	0.99952	0.0155369	0.798863	0.921761	0.00741838	0.903112	0.99575	-0.00103346	0.986468	0.999982	0.0131062	0.829771	0.998382	0.0676211	0.273028	0.482925
ATF7IP2	0.0297653	0.77095	0.999938	-0.00176281	0.986232	0.99952	0.27561	0.011616	0.0610166	-0.104018	0.313612	0.916275	-0.0872848	0.396347	0.999982	-0.0479045	0.639852	0.980515	-0.0645021	0.529429	0.714182
ATG10	-0.00611964	0.95036	0.999938	0.0401748	0.683265	0.99952	0.082327	0.405639	0.672248	-0.173731	0.086469	0.721898	-0.0486563	0.621479	0.999982	0.106203	0.285611	0.834376	-0.000272657	0.997787	0.999115
ATG12	0.0252791	0.61653	0.999938	-0.00891166	0.859558	0.99952	0.0856292	0.0983001	0.28321	-0.00240237	0.961945	0.99739	0.0266043	0.598277	0.999982	-0.0317372	0.530148	0.958328	-0.0945785	0.0694936	0.186896
ATG13	0.00661449	0.903329	0.999938	-0.0442409	0.419633	0.99952	-0.0456274	0.40541	0.672248	0.0125069	0.818429	0.99575	0.0435309	0.427037	0.999982	0.0394794	0.470804	0.940168	-0.0123672	0.820419	0.909299
ATG16L1	-0.130572	0.0856508	0.999938	-0.0401255	0.587134	0.99952	-0.304314	0.000323385	0.00394029	-0.0960122	0.200088	0.853967	0.162872	0.0348252	0.689127	0.034988	0.635632	0.980515	0.373089	2.84769e-05	0.00045536
ATG16L2	0.0141039	0.832461	0.999938	-0.04522	0.499425	0.99952	-0.0390993	0.558772	0.790869	-0.0244628	0.71393	0.991596	0.0569058	0.396641	0.999982	0.00120387	0.985587	0.999278	0.036434	0.585711	0.75712
ATG2A	0.0190103	0.706616	0.999938	0.0653882	0.202316	0.99952	0.0396015	0.435188	0.698199	-0.0365192	0.471353	0.964272	0.00908996	0.857008	0.999982	-0.0199808	0.692429	0.986032	-0.0766769	0.137265	0.303153
ATG2B	-0.0394953	0.480997	0.999938	0.0102804	0.853774	0.99952	-0.0799285	0.160174	0.391293	-0.022737	0.683955	0.98932	0.056289	0.317721	0.999982	-0.0281338	0.614795	0.978308	0.103616	0.0723417	0.191918
ATG3	0.0236776	0.708997	0.999938	-0.042931	0.500009	0.99952	-0.0420166	0.5091	0.754446	-0.0440615	0.488896	0.965593	-0.0320776	0.613558	0.999982	0.187711	0.00618333	0.135981	-0.050417	0.42912	0.635241
ATG4A	-0.00320294	0.937282	0.999938	-0.000755888	0.985183	0.99952	-0.0857385	0.0434973	0.162064	-0.0490609	0.234864	0.875931	-0.00253797	0.950283	0.999982	0.0338343	0.409116	0.915437	0.107379	0.0133571	0.055321
ATG4B	0.0103934	0.865447	0.999938	-0.0496445	0.421269	0.99952	-0.0299405	0.626204	0.828936	-0.0496598	0.421128	0.951553	-0.0188442	0.758835	0.999982	0.0518342	0.40136	0.911055	0.0857287	0.170333	0.352178
ATG4C	0.0351939	0.681638	0.999938	0.00398073	0.962928	0.99952	0.00841881	0.921701	0.970598	0.0617344	0.473355	0.964318	-0.0248634	0.771766	0.999982	-0.0294929	0.730881	0.991822	-0.055074	0.521939	0.707681
ATG4D	-0.0349387	0.485135	0.999938	0.060587	0.23065	0.99952	-0.216357	0.000185443	0.00255869	-0.122036	0.0205201	0.451712	0.0727611	0.152587	0.925035	0.125571	0.0174696	0.253843	0.114325	0.0289535	0.0989353
ATG5	0.0339669	0.50312	0.999938	0.00475572	0.924971	0.99952	-0.0314133	0.535481	0.77431	-0.0331212	0.513715	0.968757	0.0122943	0.807749	0.999982	0.118098	0.0263293	0.31201	-0.104681	0.046656	0.140388
ATG7	0.0875787	0.110414	0.999938	-0.0108416	0.839277	0.99952	0.116973	0.0364789	0.142843	-0.0226083	0.672772	0.98932	0.0660834	0.223237	0.970838	-0.00747443	0.888772	0.998382	-0.229806	0.000207749	0.00218142
ATG9A	0.00292909	0.94969	0.999938	0.000519214	0.991076	0.999712	-0.00682018	0.88322	0.955562	-0.0353873	0.448556	0.95732	0.0406906	0.384433	0.999982	0.000449417	0.992275	0.999751	-0.00251152	0.956854	0.979236
ATG9B	0.0629151	0.452813	0.999938	0.0535438	0.52222	0.99952	0.137326	0.108547	0.302274	0.116592	0.169958	0.825237	-0.270774	0.00305883	0.303512	0.00591765	0.943382	0.998382	-0.105566	0.212465	0.409064
ATHL1	0.0385532	0.605184	0.999938	0.0839921	0.264869	0.99952	0.058416	0.43507	0.698118	-0.0401121	0.590755	0.981735	0.0497527	0.505458	0.999982	0.0313154	0.674266	0.983541	-0.221989	0.00586354	0.0293219
ATIC	0.0202609	0.631769	0.999938	0.00635481	0.880265	0.99952	0.0348824	0.411469	0.67772	-0.00743479	0.860123	0.99575	0.0170482	0.686562	0.999982	0.0377225	0.374997	0.895102	-0.108952	0.0151672	0.0609195
ATL1	0.0450135	0.3477	0.999938	-0.0370401	0.438358	0.99952	0.105533	0.0340115	0.135745	-0.00770389	0.871195	0.99575	0.0653369	0.177075	0.940394	-0.0479647	0.317593	0.859084	-0.123328	0.0147147	0.0596235
ATL2	-0.00744775	0.89144	0.999938	-0.0788364	0.15697	0.99952	-0.0375046	0.493906	0.743836	-0.011267	0.836463	0.99575	0.0836404	0.134179	0.914368	-0.040565	0.459704	0.936887	0.0918726	0.10148	0.245822
ATL3	-0.00190557	0.966078	0.999938	-0.000613903	0.989069	0.99957	-0.0282149	0.530562	0.770504	0.0515848	0.255948	0.892258	-0.0151777	0.735112	0.999982	-0.00599234	0.893631	0.998382	0.00023843	0.995754	0.998347
ATMIN	-0.0523764	0.574532	0.999938	-0.0363129	0.696633	0.99952	-0.0884748	0.34583	0.619649	-0.0265799	0.775201	0.99575	0.0978269	0.298213	0.999351	0.0198507	0.831048	0.998382	0.0859635	0.35945	0.574466
ATN1	0.00679668	0.918687	0.999938	-0.07621	0.25855	0.99952	-0.0558144	0.405145	0.67199	0.0202133	0.761621	0.99575	0.0329935	0.62104	0.999982	0.0265501	0.690498	0.985483	0.04535	0.497758	0.689085
ATOH1	-0.0275804	0.797418	0.999938	0.00583842	0.956638	0.99952	0.00245723	0.981742	0.993771	-0.0737322	0.494356	0.966706	0.153548	0.161128	0.925873	-0.075309	0.48526	0.944292	0.0147541	0.890728	0.946405
ATOH7	0.258977	0.00111741	0.999938	-0.102545	0.156966	0.99952	1.00391	1.86542e-13	1.84215e-10	0.355703	3.25786e-05	0.0337808	0.00152178	0.982892	0.999982	-0.354698	3.37994e-05	0.00389756	-1.16294	6.84384e-15	2.02754e-11
ATOH8	0.071248	0.440837	0.999938	-0.0367667	0.689497	0.99952	-0.198376	0.0388904	0.150048	-0.00896115	0.922306	0.99575	0.0887744	0.338469	0.999982	0.0707991	0.443687	0.930283	0.0132264	0.885552	0.944078
ATOX1	0.050745	0.306663	0.999938	-0.00578611	0.906221	0.99952	0.191479	0.000588655	0.00615299	-0.00501643	0.918646	0.99575	-0.0251447	0.609595	0.999982	-0.0273467	0.578826	0.969793	-0.179072	0.00112554	0.00829772
ATP10A	-0.036849	0.634982	0.999938	0.0420203	0.588526	0.99952	-0.338394	0.000173691	0.0024337	-0.0939626	0.231871	0.874253	0.0774928	0.321889	0.999982	0.156284	0.0523159	0.441386	0.193305	0.018508	0.0705811
ATP10B	-0.0640118	0.493186	0.999938	-0.106525	0.258116	0.99952	-0.0737673	0.430436	0.694822	0.0506371	0.587095	0.980343	0.0683914	0.46439	0.999982	0.0350981	0.706176	0.988246	0.0901027	0.337023	0.552986
ATP10D	-0.0382775	0.516419	0.999938	-0.0592103	0.318382	0.99952	-0.012247	0.834903	0.93564	-0.0650269	0.274157	0.898107	-0.0176013	0.764638	0.999982	0.0242856	0.67979	0.983643	0.167985	0.00791873	0.0369945
ATP11A	-0.0803763	0.585339	0.999938	-0.0174359	0.905511	0.99952	-0.202713	0.175633	0.415264	0.0157534	0.91459	0.99575	0.0371259	0.800561	0.999982	0.00238796	0.987027	0.999348	0.245172	0.10431	0.250311
ATP11B	-0.0496328	0.383907	0.999938	0.027067	0.633045	0.99952	-0.0972397	0.0948728	0.276291	-0.0107032	0.849959	0.99575	-0.0135307	0.811034	0.999982	-0.0339041	0.550337	0.963101	0.177861	0.00396703	0.0217929
ATP11C	0.0120359	0.888194	0.999938	0.103705	0.232519	0.99952	0.0203678	0.812019	0.926732	0.0124893	0.884014	0.99575	-0.102414	0.238215	0.977117	-0.0936995	0.279442	0.829568	0.0474613	0.580429	0.752701
ATP12A	-0.0453836	0.741734	0.999938	0.391494	0.00818733	0.725251	-0.429679	0.00417818	0.0285493	0.0111839	0.935204	0.99739	-0.103936	0.452525	0.999982	-0.0567649	0.680379	0.983643	0.233054	0.0995106	0.242127
ATP13A1	0.0243114	0.603971	0.999938	-0.0272132	0.561776	0.99952	-0.0185819	0.691433	0.865143	-0.0611885	0.19813	0.852183	0.0117908	0.800966	0.999982	0.0593894	0.211203	0.767734	0.0114021	0.80739	0.901699
ATP13A2	0.0582701	0.334757	0.999938	0.00652949	0.913112	0.99952	-0.0138882	0.816549	0.928116	-0.0650025	0.283024	0.903715	0.0326613	0.586297	0.999982	0.0933042	0.127906	0.646597	-0.111996	0.0704182	0.188747
ATP13A3	-0.0415812	0.404563	0.999938	0.0196432	0.69215	0.99952	-0.178124	0.00127943	0.0114874	-0.141579	0.00795059	0.322736	0.0656484	0.192797	0.951505	0.0611756	0.223851	0.7806	0.214691	0.000190378	0.00203242
ATP13A4	-0.00460885	0.965234	0.999938	0.025531	0.809316	0.99952	0.266967	0.0173398	0.0828174	-0.015191	0.885789	0.99575	0.0626027	0.555235	0.999982	-0.196006	0.0730039	0.516004	-0.139373	0.195176	0.386475
ATP13A5	0.11752	0.312495	0.999938	-0.0145906	0.899177	0.99952	0.115323	0.321442	0.594796	-0.0462574	0.688354	0.98932	-0.105069	0.365532	0.999982	0.00777231	0.946183	0.998382	-0.074742	0.518045	0.705121
ATP1A1	-0.0675296	0.447938	0.999938	-0.073725	0.407928	0.99952	-0.328373	0.000951986	0.00910622	-0.0345541	0.696538	0.989531	0.0888153	0.320312	0.999982	0.287023	0.00309893	0.0874361	0.128179	0.155875	0.33083
ATP1A2	0.0507221	0.628354	0.999938	-0.0937782	0.373572	0.99952	0.143794	0.177057	0.417678	-0.0993996	0.346088	0.928242	0.114916	0.277479	0.98976	0.0147581	0.887753	0.998382	-0.131106	0.216985	0.415114
ATP1A3	-0.06408	0.428939	0.999938	-0.0903441	0.267738	0.99952	-0.244502	0.00515704	0.0335256	-0.0181576	0.821614	0.99575	0.092511	0.256717	0.981684	0.254908	0.0037556	0.0995955	0.0695272	0.391289	0.603312
ATP1A4	-0.0982777	0.244236	0.999938	-0.089035	0.290261	0.99952	-0.275351	0.00264247	0.020184	0.0513829	0.538551	0.972615	0.0399626	0.631905	0.999982	0.300991	0.00121448	0.0473417	0.0702128	0.402265	0.613763
ATP1B1	-0.0461019	0.404394	0.999938	-0.0239836	0.662814	0.99952	-0.272359	3.7195e-05	0.000708309	-0.0837527	0.13598	0.788641	0.118973	0.0382346	0.701962	0.177881	0.00313216	0.0882537	0.129274	0.0254117	0.0895244
ATP1B2	0.0705471	0.656047	0.999938	-0.0155292	0.92175	0.99952	0.35103	0.0340886	0.136	0.0420283	0.790484	0.99575	0.0684443	0.665629	0.999982	-0.281089	0.0846784	0.549327	-0.235594	0.144852	0.314581
ATP1B3	-0.00657987	0.894065	0.999938	-0.046019	0.355828	0.99952	-0.168428	0.00205322	0.0166262	-0.0510039	0.30709	0.911673	0.0531529	0.287594	0.997504	0.117129	0.0245247	0.300232	0.10158	0.0483419	0.144019
ATP1B4	-0.0120852	0.890188	0.999938	-0.0418354	0.63342	0.99952	0.0553454	0.528805	0.769083	-0.0660305	0.453168	0.95856	0.0583436	0.506913	0.999982	-0.0424683	0.628315	0.980044	0.0487111	0.579003	0.751776
ATP2A1	-0.0816231	0.305169	0.999938	-0.0886657	0.266242	0.99952	-0.0180796	0.818494	0.928603	0.12136	0.132197	0.787051	-0.118017	0.142699	0.916185	0.0959826	0.229777	0.785357	0.0890202	0.264382	0.472449
ATP2A2	-0.0527196	0.7389	0.999938	-0.0164637	0.917014	0.99952	-0.139394	0.381378	0.65256	-0.0494798	0.75438	0.994901	0.0918972	0.562144	0.999982	0.0110144	0.944423	0.998382	0.155033	0.331161	0.547613
ATP2A3	-0.190344	0.0174023	0.999938	0.131616	0.0903522	0.99952	-0.111094	0.14949	0.374773	-0.0788694	0.301124	0.911359	0.121208	0.117256	0.891384	0.09057	0.236666	0.790868	0.0368867	0.625709	0.784567
ATP2B1	0.00636655	0.911496	0.999938	-0.0778537	0.182009	0.99952	-0.10585	0.0737945	0.233499	-0.0678554	0.242708	0.881023	0.115095	0.0532328	0.768114	0.0205601	0.719951	0.991336	0.109411	0.065173	0.178235
ATP2B2	-0.122144	0.341277	0.999938	-0.0842439	0.509539	0.99952	-0.48681	0.000706222	0.00711299	-0.270765	0.0414427	0.567783	0.224357	0.0869768	0.836996	0.112126	0.381651	0.899829	0.627371	3.99511e-05	0.000588427
ATP2B3	-0.0780283	0.314182	0.999938	-0.0911382	0.241507	0.99952	-0.311414	0.000389263	0.00452392	-0.151107	0.0577998	0.628884	0.159952	0.045519	0.73106	0.118739	0.130661	0.65167	0.352845	9.55128e-05	0.0011806
ATP2B4	0.14564	0.0601792	0.999938	-0.0413388	0.581149	0.99952	0.627768	8.50948e-09	8.28495e-07	0.218221	0.00683293	0.304886	0.0249494	0.738654	0.999982	-0.302122	0.000404005	0.0224017	-0.673256	2.25898e-09	2.22022e-07
ATP2C1	0.0606488	0.235092	0.999938	-0.0379017	0.45412	0.99952	0.123727	0.0201873	0.0927434	0.024976	0.62068	0.98676	0.00724668	0.885563	0.999982	-0.0322895	0.523001	0.954923	-0.146527	0.00701321	0.0337291
ATP2C2	0.0216464	0.685272	0.999938	0.0991849	0.0720708	0.99952	0.0102967	0.846932	0.940139	-0.0338694	0.527002	0.971169	0.00338496	0.949384	0.999982	0.0101055	0.849738	0.998382	-0.110822	0.0461428	0.139329
ATP4A	-0.0838125	0.476043	0.999938	0.0571257	0.626179	0.99952	-0.713881	1.99927e-06	6.53957e-05	-0.26337	0.0319017	0.523587	0.0199099	0.864903	0.999982	0.158891	0.182388	0.730307	0.82506	1.93325e-07	7.78479e-06
ATP4B	0.0325463	0.722233	0.999938	0.0904843	0.327174	0.99952	0.130117	0.163118	0.395616	0.0257575	0.778354	0.99575	-0.281204	0.00470363	0.359123	0.0120127	0.895497	0.998382	-0.00974697	0.915119	0.958859
ATP5A1	0.00130682	0.986224	0.999938	-0.00397463	0.95812	0.99952	-0.0578284	0.447532	0.708359	-0.0565064	0.457863	0.960599	-0.00861379	0.9094	0.999982	0.240915	0.00360872	0.0971917	-0.115465	0.135993	0.301435
ATP5B	-0.00516826	0.948637	0.999938	-0.0529168	0.511387	0.99952	-0.0502286	0.532895	0.772378	-0.0322277	0.688383	0.98932	-0.0392927	0.625141	0.999982	0.270751	0.00223826	0.0701515	-0.091073	0.262459	0.470106
ATP5C1	-0.0110541	0.833578	0.999938	-0.11207	0.0412839	0.99952	0.0006452	0.990211	0.996499	-0.0575835	0.279303	0.9024	0.0663981	0.213989	0.966189	0.105	0.0546714	0.452064	0.00853473	0.871104	0.936445
ATP5D	-0.0108186	0.833925	0.999938	0.00293897	0.954559	0.99952	-0.121693	0.0251492	0.109201	-0.153121	0.00609443	0.287896	0.185868	0.00125465	0.193956	0.00420058	0.935091	0.998382	0.092462	0.0823061	0.211063
ATP5E	0.0162668	0.752883	0.999938	-0.0397952	0.44346	0.99952	0.0512339	0.325709	0.59886	-0.0365614	0.480968	0.964321	0.0569941	0.275379	0.988578	0.0193306	0.708417	0.989048	-0.0676772	0.197435	0.389684
ATP5EP2	0.0354787	0.52654	0.999938	-0.058975	0.295923	0.99952	0.0893382	0.118442	0.320743	0.021858	0.695676	0.989531	-0.0316257	0.572076	0.999982	0.0512158	0.362726	0.890475	-0.107447	0.0631724	0.174142
ATP5F1	0.0373835	0.377445	0.999938	-0.0551082	0.197316	0.99952	0.0555786	0.193645	0.440862	0.00122978	0.97665	0.99739	-0.0035345	0.932965	0.999982	0.0957255	0.0300778	0.335531	-0.131427	0.00413419	0.022479
ATP5G1	0.00422006	0.968878	0.999938	0.041601	0.700953	0.99952	0.0993671	0.362366	0.635496	-0.0181885	0.866496	0.99575	-0.0379956	0.725708	0.999982	0.123688	0.259063	0.812394	-0.212824	0.0580298	0.163999
ATP5G1P5	-0.00583496	0.926644	0.999938	-0.0241005	0.704136	0.99952	0.0404151	0.525358	0.766596	-0.0625643	0.32828	0.9217	0.000447177	0.99437	0.999982	0.15525	0.0205513	0.27639	-0.10375	0.110803	0.261563
ATP5G2	0.00181447	0.970771	0.999938	-0.0451043	0.366403	0.99952	-0.0172576	0.727785	0.885572	-0.0358785	0.471104	0.964272	0.00855131	0.862937	0.999982	0.125501	0.016962	0.249473	-0.0378069	0.447868	0.650264
ATP5G3	-0.0111911	0.830202	0.999938	-0.0598118	0.257804	0.99952	-0.0726736	0.171758	0.40933	-0.0552054	0.295352	0.90939	0.0423042	0.420467	0.999982	0.190008	0.0011366	0.0451548	-0.0336148	0.521065	0.707207
ATP5H	0.011875	0.750761	0.999938	-0.0148586	0.691211	0.99952	0.000301424	0.99356	0.997697	-0.0829243	0.0341075	0.536905	0.000370291	0.992089	0.999982	0.0641	0.0954053	0.575301	0.0209544	0.575973	0.749578
ATP5I	0.0323924	0.444602	0.999938	-0.0251324	0.552161	0.99952	0.0816712	0.0615103	0.206776	-0.0331283	0.434451	0.955323	0.0284011	0.502107	0.999982	0.0164978	0.695743	0.986887	-0.100882	0.0232347	0.083886
ATP5J	0.0114278	0.975681	0.999938	-0.00215796	0.995407	0.999921	-0.0143679	0.969427	0.988758	-0.161109	0.667958	0.98932	0.0249565	0.946924	0.999982	0.138942	0.711298	0.989589	0.00218812	0.995343	0.998347
ATP5J2	0.0448926	0.373138	0.999938	-0.021145	0.67291	0.99952	0.070302	0.167966	0.403064	-0.0875357	0.0892874	0.726525	0.0486797	0.334857	0.999982	0.101005	0.0520814	0.439766	-0.156359	0.0041398	0.0224977
ATP5L	0.0160245	0.748965	0.999938	-0.0324172	0.518749	0.99952	0.0768107	0.133578	0.346572	-0.0752677	0.141206	0.795514	0.019738	0.693619	0.999982	0.0580985	0.251877	0.806084	-0.063179	0.213868	0.410971
ATP5O	-0.00205477	0.960748	0.999938	0.0309079	0.461617	0.99952	-0.0365432	0.385118	0.655787	-0.0728686	0.0902397	0.726525	0.0511765	0.227255	0.972718	0.0657189	0.124516	0.639322	-0.0365318	0.385263	0.59901
ATP5S	-0.00149929	0.98129	0.999938	-0.0373674	0.56025	0.99952	-0.0165499	0.795868	0.9202	-0.088531	0.174263	0.830118	0.0490133	0.445999	0.999982	0.0802657	0.216505	0.771858	0.0145636	0.819892	0.909033
ATP5SL	0.0328089	0.401385	0.999938	-0.0215251	0.580391	0.99952	-0.0217533	0.57641	0.801448	-0.0665068	0.0959406	0.736328	0.026322	0.499698	0.999982	0.0377889	0.334909	0.874508	0.0127211	0.743385	0.863708
ATP6AP1	0.0360063	0.521121	0.999938	-0.0347593	0.535538	0.99952	0.0903209	0.115192	0.314529	0.009065	0.871167	0.99575	0.0346132	0.537241	0.999982	-0.016967	0.76163	0.994831	-0.118449	0.0423012	0.130659
ATP6AP1L	0.0186881	0.81106	0.999938	-0.0553427	0.480967	0.99952	-0.0695881	0.376933	0.648701	-0.0775718	0.325587	0.920522	0.0463971	0.554034	0.999982	-0.0296309	0.704908	0.987848	0.166941	0.0407973	0.127456
ATP6AP2	-0.00221644	0.967012	0.999938	-0.0992487	0.0732647	0.99952	-0.0185035	0.730219	0.886874	-0.0255062	0.634918	0.987629	0.0905567	0.100373	0.865392	0.0333149	0.535801	0.959779	0.0214417	0.689581	0.828776
ATP6V0A1	0.0213229	0.665405	0.999938	0.00236807	0.961621	0.99952	-0.0304526	0.537629	0.775598	-0.0312779	0.526752	0.971169	0.0838617	0.0976572	0.860295	-0.0245066	0.619381	0.97837	-0.02151	0.662661	0.809866
ATP6V0A2	0.00139948	0.978665	0.999938	0.0410542	0.435607	0.99952	-0.126449	0.0221557	0.099731	-0.0678496	0.202317	0.856306	-0.0345664	0.510785	0.999982	0.0526388	0.319408	0.85991	0.133698	0.016185	0.0640175
ATP6V0A4	0.133395	0.0924721	0.999938	-0.0378023	0.624277	0.99952	0.342707	0.000140383	0.00204731	-0.0057089	0.940893	0.99739	-0.0336309	0.662856	0.999982	-0.0520039	0.50137	0.94651	-0.347021	0.000121312	0.00142779
ATP6V0B	0.0189511	0.663693	0.999938	-0.0592275	0.181334	0.99952	-0.00818726	0.850761	0.941929	-0.0220463	0.613214	0.985014	0.0283873	0.515844	0.999982	0.00780762	0.8576	0.998382	0.0341548	0.435229	0.6404
ATP6V0C	0.032672	0.615846	0.999938	-0.0567694	0.385765	0.99952	0.15489	0.023775	0.105015	0.000993373	0.987797	0.998373	-0.0175954	0.786614	0.999982	0.0395322	0.544266	0.961817	-0.153872	0.0246186	0.0873315
ATP6V0D1	0.0177713	0.732848	0.999938	-0.0259697	0.618392	0.99952	0.0758156	0.153426	0.381002	0.0130663	0.801733	0.99575	0.0231141	0.657337	0.999982	0.0365098	0.484817	0.944274	-0.14046	0.0115345	0.0494629
ATP6V0D2	-0.0265051	0.654551	0.999938	-0.0837549	0.164881	0.99952	0.010269	0.862133	0.947466	0.0217284	0.713577	0.991555	0.00688606	0.907279	0.999982	0.0748388	0.212814	0.768708	-0.0034835	0.953011	0.976942
ATP6V0E1	0.0460268	0.522828	0.999938	-0.041316	0.565929	0.99952	0.089814	0.217709	0.47386	-0.0201647	0.778788	0.99575	0.0363868	0.61289	0.999982	0.0997852	0.172372	0.717801	-0.21065	0.00658623	0.0321728
ATP6V0E2	0.0438217	0.548725	0.999938	-0.041859	0.566647	0.99952	0.130957	0.0813563	0.248932	-0.00312569	0.965757	0.99739	-0.0723734	0.325029	0.999982	0.177939	0.0208232	0.278003	-0.235481	0.00317856	0.018516
ATP6V1A	0.0265414	0.636611	0.999938	0.00137581	0.980417	0.99952	0.0332794	0.554113	0.787446	0.034565	0.539024	0.972615	-0.00178135	0.974647	0.999982	0.119131	0.0417891	0.392938	-0.213285	0.000749518	0.00602695
ATP6V1B1	-0.0788278	0.509541	0.999938	0.0666762	0.576443	0.99952	0.0319283	0.788588	0.916432	0.0670024	0.574591	0.977812	-0.0806529	0.499877	0.999982	0.0261968	0.825822	0.998382	-0.0323812	0.785666	0.88883
ATP6V1B2	0.0326015	0.65333	0.999938	-0.00784465	0.91377	0.99952	0.0782295	0.285808	0.556899	0.0482121	0.507598	0.966711	-0.0221401	0.760093	0.999982	0.118626	0.110701	0.607576	-0.247835	0.00199109	0.0128309
ATP6V1C1	0.0562092	0.22564	0.999938	0.00287765	0.949785	0.99952	0.231764	2.78783e-05	0.000566804	0.043794	0.342318	0.926784	-0.0134586	0.768537	0.999982	-0.0666867	0.153012	0.690208	-0.254644	7.65967e-06	0.000158529
ATP6V1C2	0.0138194	0.911083	0.999938	0.311191	0.0177302	0.925061	0.0980805	0.430914	0.695253	0.137441	0.272608	0.897819	-0.234798	0.0668731	0.800239	-0.0864328	0.487008	0.9443	-0.239348	0.0620929	0.172035
ATP6V1D	0.00786398	0.879828	0.999938	-0.0218268	0.67524	0.99952	0.0212962	0.682674	0.86026	-0.0267046	0.608553	0.984051	0.0761482	0.151714	0.924261	-0.0416227	0.426498	0.923085	-0.0153193	0.76851	0.879497
ATP6V1E1	0.00409333	0.970671	0.999938	-0.122947	0.275333	0.99952	0.0100264	0.928246	0.973484	0.0224859	0.840004	0.99575	0.0542634	0.62681	0.999982	-0.0212006	0.849029	0.998382	0.0531399	0.63393	0.790243
ATP6V1E2	-0.0113771	0.828623	0.999938	-0.119031	0.0309042	0.99952	-0.077714	0.147726	0.371563	-0.0397094	0.452341	0.958098	0.0518879	0.328057	0.999982	0.141183	0.011906	0.203383	0.0546693	0.303309	0.517109
ATP6V1F	-0.000999166	0.980328	0.999938	-0.025628	0.528767	0.99952	-0.0187453	0.64437	0.839315	-0.0728185	0.081618	0.707262	0.047314	0.249417	0.980927	0.0381132	0.351234	0.882765	0.0325868	0.42433	0.631532
ATP6V1G1	0.0331207	0.481849	0.999938	-0.00341347	0.941923	0.99952	-0.0601721	0.206481	0.458067	-0.0903511	0.0628449	0.649519	0.00836322	0.858374	0.999982	0.051485	0.277654	0.828301	0.0608164	0.201819	0.395364
ATP6V1G2	0.0636841	0.872285	0.999938	-0.00355776	0.992833	0.999835	0.0793252	0.841317	0.937368	-0.0858941	0.828385	0.99575	-0.0781751	0.843586	0.999982	0.134454	0.734544	0.992303	-0.109963	0.78145	0.886672
ATP6V1G3	0.0798767	0.323857	0.999938	0.00323735	0.967784	0.99952	-0.0293951	0.714203	0.878302	-0.185756	0.0276027	0.50301	0.0964082	0.235849	0.97652	0.0411577	0.608591	0.977331	-0.00555281	0.944774	0.972923
ATP6V1H	0.0604504	0.250384	0.999938	-0.112755	0.0377341	0.99952	0.188932	0.00113924	0.0105237	0.0254339	0.624812	0.987013	0.00419033	0.935629	0.999982	-0.00760581	0.88347	0.998382	-0.15881	0.0048703	0.0254601
ATP7A	0.0720337	0.321032	0.999938	0.172551	0.0229155	0.98265	-0.0880181	0.227573	0.485987	0.0224839	0.754595	0.994901	-0.116296	0.114737	0.883086	-0.0129369	0.85717	0.998382	-0.0498791	0.489724	0.683481
ATP7B	0.013269	0.817762	0.999938	-0.114884	0.0547398	0.99952	0.18284	0.00366487	0.0257896	-0.0324226	0.574443	0.977812	-0.0211238	0.713977	0.999982	-0.00971094	0.866049	0.998382	-0.0180629	0.753881	0.870392
ATP8A1	0.010625	0.896717	0.999938	-0.0934983	0.259487	0.99952	0.143907	0.0879833	0.262192	0.103234	0.214409	0.864228	0.0500474	0.542378	0.999982	-0.136185	0.105347	0.596567	-0.0782533	0.343432	0.560352
ATP8A2	0.0189845	0.686254	0.999938	-0.0771547	0.109312	0.99952	0.195263	0.000298318	0.00369565	0.0339436	0.471769	0.964272	0.016746	0.721506	0.999982	0.0142988	0.760774	0.994697	-0.202196	0.000203157	0.00214624
ATP8B1	-0.0460774	0.719183	0.999938	0.123212	0.340214	0.99952	-0.495412	0.000632967	0.00652085	0.0310023	0.808708	0.99575	-0.143007	0.269832	0.988091	0.0577656	0.652411	0.980515	0.472469	0.00100281	0.00759539
ATP8B2	-0.0450682	0.733563	0.999938	-0.0901639	0.497407	0.99952	-0.168199	0.210764	0.464093	-0.146042	0.275335	0.898914	0.0477475	0.718419	0.999982	0.0839031	0.527482	0.95712	0.317714	0.0228562	0.0829281
ATP8B3	0.0386429	0.681921	0.999938	-0.00749149	0.936566	0.99952	-0.0142204	0.87994	0.953844	0.208473	0.0345164	0.536929	-0.202625	0.0394342	0.703776	0.00343317	0.970904	0.998382	-0.0263324	0.779832	0.886146
ATP8B4	0.116776	0.273725	0.999938	0.196451	0.0714919	0.99952	0.438497	0.000298798	0.00369875	0.19112	0.0790145	0.704249	-0.47961	0.000108222	0.049868	-0.074755	0.480342	0.942505	-0.388514	0.00101546	0.00767723
ATP9A	0.0444632	0.395809	0.999938	0.0103298	0.842527	0.99952	0.0984394	0.0673664	0.219938	0.0269752	0.604759	0.983267	0.0113444	0.827307	0.999982	-0.0741311	0.162194	0.702942	-0.117604	0.0311179	0.104202
ATP9B	0.0435057	0.459622	0.999938	-0.0234458	0.689082	0.99952	0.119723	0.0493281	0.1768	0.00858414	0.883372	0.99575	-0.0145551	0.803644	0.999982	0.0155761	0.790201	0.997516	-0.149491	0.0161724	0.0639922
ATPAF1	-0.0258022	0.662213	0.999938	-0.0571582	0.336816	0.99952	-0.0620403	0.297977	0.570375	-0.0670939	0.261235	0.894125	0.127073	0.0391852	0.703776	0.0903637	0.134194	0.657899	-0.00547015	0.926071	0.964826
ATPAF1-AS1	-0.0730064	0.425096	0.999938	-0.0991529	0.281298	0.99952	-0.00678635	0.940513	0.977662	-0.0549512	0.54714	0.973719	0.133128	0.151793	0.924261	-0.00498394	0.956292	0.998382	0.105716	0.251428	0.457656
ATPAF2	-0.0106587	0.85446	0.999938	0.023649	0.684423	0.99952	-0.106234	0.0766796	0.23954	-0.0489597	0.402704	0.946152	0.00897273	0.87727	0.999982	0.0659967	0.262073	0.815071	0.0671512	0.254032	0.460579
ATPBD3	-0.0115774	0.874215	0.999938	-0.0642949	0.382929	0.99952	0.148961	0.050265	0.179229	-0.0995631	0.181278	0.837831	-0.0289735	0.692368	0.999982	0.0675182	0.359915	0.889047	-0.012119	0.868386	0.934829
ATPBD4	0.024373	0.73333	0.999938	0.0204857	0.774525	0.99952	0.118683	0.105964	0.297762	0.0377363	0.598454	0.98269	-0.119508	0.103684	0.870522	-0.0390552	0.585808	0.972013	-0.0427977	0.550658	0.730384
ATPGD1	-0.0398117	0.827477	0.999938	0.0322484	0.85985	0.99952	-0.40974	0.0323999	0.131283	0.050871	0.78071	0.99575	0.0425605	0.815785	0.999982	0.308529	0.100356	0.585753	0.0152271	0.93354	0.967794
ATPIF1	0.0451853	0.31578	0.999938	-0.049737	0.270528	0.99952	0.143382	0.00332288	0.0240104	-0.0621039	0.171777	0.82665	-0.021999	0.622528	0.999982	0.0077606	0.861836	0.998382	-0.0626746	0.168018	0.348995
ATR	-0.0196784	0.764292	0.999938	-0.0394041	0.549332	0.99952	-0.0678714	0.30583	0.577781	-0.059511	0.368072	0.93706	-0.0223208	0.73384	0.999982	0.0925717	0.166309	0.708506	0.1161	0.0859199	0.217692
ATRIP	0.00651258	0.961104	0.999938	0.0521615	0.696536	0.99952	0.102816	0.444087	0.705432	-0.00494087	0.970486	0.99739	-0.0609372	0.648854	0.999982	-0.0905053	0.499942	0.946017	-0.00514852	0.969246	0.984726
ATRN	-0.010418	0.846523	0.999938	-0.0429193	0.428029	0.99952	-0.0329363	0.541976	0.779006	0.00287236	0.957425	0.99739	-0.00725292	0.892786	0.999982	-0.0185291	0.73087	0.991822	0.10908	0.0513172	0.150228
ATRNL1	-0.048564	0.765104	0.999938	-0.0205499	0.899315	0.99952	-0.29016	0.083268	0.252522	-0.120747	0.459669	0.96093	0.0839444	0.606188	0.999982	0.127684	0.434594	0.926075	0.268277	0.107758	0.25636
ATRX	0.00345583	0.961056	0.999938	-0.0584433	0.412166	0.99952	0.0889884	0.215848	0.471234	-0.0129879	0.854443	0.99575	-0.0076239	0.914225	0.999982	-0.0667753	0.34976	0.882464	0.0532396	0.454495	0.656039
ATXN1	0.0459072	0.340221	0.999938	0.0419783	0.382429	0.99952	-0.112728	0.024901	0.108533	-0.0377985	0.430918	0.955323	0.0835549	0.0890505	0.841718	-0.00532811	0.911045	0.998382	-0.0156898	0.742409	0.862948
ATXN10	0.0347446	0.584415	0.999938	-0.0697328	0.276704	0.99952	0.233812	0.00100197	0.00948376	0.0396036	0.533371	0.972262	-0.0344788	0.587275	0.999982	-0.00376829	0.952553	0.998382	-0.200316	0.0037916	0.0210692
ATXN1L	-0.0323772	0.637824	0.999938	-0.059658	0.388288	0.99952	0.0631769	0.361362	0.634647	-0.00241241	0.971957	0.99739	0.0842769	0.226393	0.97232	-0.0521654	0.449815	0.932872	-0.000925038	0.989245	0.995244
ATXN2	0.000574001	0.990512	0.999938	-0.0332558	0.492918	0.99952	-0.0807602	0.103554	0.293294	-0.0635832	0.195421	0.849901	0.066153	0.17857	0.941689	0.00345303	0.94297	0.998382	0.10727	0.0339565	0.111582
ATXN2L	0.00809462	0.940146	0.999938	-0.0420834	0.696699	0.99952	-0.107119	0.325199	0.5984	-0.0485585	0.653055	0.988534	0.04937	0.64767	0.999982	-0.00721645	0.946629	0.998382	0.147359	0.179669	0.365256
ATXN3	-0.0838728	0.299745	0.999938	0.103967	0.201246	0.99952	0.139008	0.0915553	0.269928	-0.13388	0.103455	0.747545	-0.0257988	0.747314	0.999982	0.157811	0.05741	0.463592	-0.157268	0.0582135	0.164361
ATXN3L	0.0106573	0.912602	0.999938	0.00329115	0.972958	0.99952	0.261957	0.0116136	0.0610166	0.0167606	0.86298	0.99575	0.0243151	0.802367	0.999982	-0.0734065	0.45223	0.934	-0.243609	0.0179671	0.0690643
ATXN7	-0.0180175	0.761809	0.999938	-0.0190488	0.748649	0.99952	-0.110169	0.0727949	0.2316	-0.0649663	0.279763	0.9024	0.030966	0.603075	0.999982	-0.0351944	0.554848	0.964555	0.216325	0.00113652	0.00835196
ATXN7L1	-0.00691774	0.949753	0.999938	-0.061608	0.575863	0.99952	-0.0223353	0.838834	0.936564	-0.0244574	0.823776	0.99575	-0.0424257	0.699569	0.999982	0.0140598	0.898101	0.998382	0.143605	0.198425	0.390952
ATXN7L2	0.010992	0.877533	0.999938	-0.0174181	0.807157	0.99952	-0.131714	0.0739835	0.233954	-0.0453195	0.526814	0.971169	0.0611795	0.39449	0.999982	0.00114605	0.987178	0.999348	0.121027	0.0989726	0.241465
ATXN7L3	0.0451764	0.347626	0.999938	0.0343351	0.473658	0.99952	-0.0147718	0.756864	0.900611	-0.0650819	0.180158	0.836975	0.0620732	0.200407	0.958419	0.0391109	0.415109	0.918646	-0.100957	0.0424485	0.130977
ATXN7L3B	0.0391511	0.535076	0.999938	0.0033738	0.957204	0.99952	-0.0147609	0.814477	0.927496	0.0252163	0.68884	0.98932	-0.00586573	0.925672	0.999982	0.0379154	0.547943	0.962718	-0.0851554	0.183539	0.370832
AUH	0.00475808	0.913977	0.999938	0.0113918	0.796034	0.99952	-0.0929808	0.0430642	0.160942	-0.0777224	0.0869155	0.72475	-0.00510828	0.907674	0.999982	0.106704	0.0218382	0.28537	0.0528286	0.237072	0.440301
AUP1	0.0198926	0.689799	0.999938	-0.0145246	0.770557	0.99952	0.0128601	0.796197	0.920375	-0.0427279	0.394047	0.94514	-0.0254642	0.609782	0.999982	0.0571551	0.256999	0.810197	-0.0073062	0.88329	0.942461
AURKA	-0.0446815	0.480116	0.999938	-0.077216	0.226971	0.99952	-0.180309	0.00784101	0.0460904	0.00655104	0.91713	0.99575	0.0512585	0.418654	0.999982	0.0539972	0.394577	0.908061	0.190334	0.00533955	0.0272671
AURKAIP1	0.0534737	0.675612	0.999938	0.0494851	0.6985	0.99952	0.105621	0.410919	0.677073	-0.0986351	0.442147	0.956373	0.0234987	0.85389	0.999982	0.0724693	0.571217	0.968356	-0.206027	0.115437	0.269488
AURKB	0.0210889	0.771583	0.999938	-0.0346039	0.63432	0.99952	-0.0615827	0.399625	0.667225	0.115014	0.122133	0.778336	-0.0201035	0.781963	0.999982	0.0303816	0.676065	0.983541	-0.050267	0.490706	0.684114
AURKC	0.114402	0.197202	0.999938	-0.102365	0.246966	0.99952	0.00846154	0.922707	0.970881	0.0276768	0.751199	0.994901	-0.0970056	0.27192	0.988091	0.0046728	0.957266	0.998382	0.0441018	0.613966	0.775611
AUTS2	0.0364208	0.51232	0.999938	-0.0138873	0.801981	0.99952	0.091408	0.10782	0.300736	-0.014744	0.790061	0.99575	-0.0602074	0.282347	0.993241	-0.0676066	0.228773	0.784311	0.0284834	0.607737	0.771639
AVEN	0.00797168	0.898555	0.999938	0.0180406	0.773104	0.99952	-0.0810743	0.202242	0.452476	-0.0603912	0.338621	0.926252	0.0852574	0.180677	0.942911	0.108673	0.091483	0.56399	-0.0785806	0.216015	0.413797
AVIL	0.073655	0.235008	0.999938	-0.0330233	0.590133	0.99952	0.241619	0.00051246	0.00552359	-0.00332025	0.956683	0.99739	-0.0644637	0.297019	0.999351	-0.172044	0.00882424	0.170645	-0.0424776	0.489244	0.683183
AVL9	0.0163371	0.825634	0.999938	-0.0322844	0.663762	0.99952	-0.019041	0.797395	0.920836	-0.0554099	0.457281	0.960532	0.0817255	0.276065	0.988578	-0.0686488	0.358527	0.889047	0.0772265	0.302745	0.516491
AVP	0.0641187	0.260672	0.999938	-0.0198384	0.724732	0.99952	-0.0309575	0.583341	0.805629	0.0491365	0.386174	0.943548	-0.119277	0.0422796	0.719274	-0.0329619	0.559365	0.965909	0.0897084	0.119957	0.277178
AVPI1	-0.00911734	0.848189	0.999938	0.0691844	0.154728	0.99952	-0.308428	7.83019e-07	3.11544e-05	-0.0766924	0.116363	0.770984	0.0144905	0.761073	0.999982	0.111474	0.0261791	0.310763	0.198968	0.000285088	0.00280996
AVPR1A	-0.0935593	0.412445	0.999938	-0.123	0.283632	0.99952	-0.0289984	0.798241	0.9213	0.371876	0.0028352	0.207339	-0.00931625	0.934509	0.999982	-0.0552931	0.626573	0.979746	-0.0617352	0.587186	0.757799
AVPR1B	-0.0510189	0.377983	0.999938	0.0229684	0.689573	0.99952	0.0395364	0.493111	0.743664	-0.0697426	0.2313	0.874253	0.0970789	0.100118	0.865392	0.00696249	0.903483	0.998382	-0.0458028	0.427952	0.634645
AVPR2	0.0310358	0.638693	0.999938	0.00352181	0.957414	0.99952	-0.0361319	0.584939	0.806494	0.0720512	0.280388	0.903042	0.0068229	0.917611	0.999982	-0.0603323	0.364361	0.89056	-0.0171107	0.795428	0.894361
AWAT1	-0.0115577	0.830841	0.999938	-0.0404923	0.456563	0.99952	0.000506853	0.992522	0.99736	0.0282776	0.602057	0.983267	0.0365117	0.50156	0.999982	-0.00216694	0.968037	0.998382	-0.0110991	0.837452	0.918504
AWAT2	0.0110206	0.89925	0.999938	0.177096	0.0505288	0.99952	-0.0382761	0.660713	0.848518	0.0494054	0.571523	0.976763	-0.10814	0.221146	0.96979	-0.0936913	0.287315	0.835227	0.00255483	0.976581	0.989024
AXIN1	-0.0207201	0.603987	0.999938	-0.0266621	0.505271	0.99952	0.0750405	0.0687696	0.223184	-0.0115368	0.772316	0.99575	-0.00312528	0.937474	0.999982	-0.0295277	0.461082	0.937361	0.0164531	0.680132	0.822296
AXIN2	0.0805621	0.533555	0.999938	0.0928472	0.473622	0.99952	0.1815	0.167355	0.402109	0.00426643	0.973593	0.99739	-0.182257	0.165659	0.93278	-0.0349884	0.786185	0.997516	-0.142011	0.27639	0.487147
AXL	0.059865	0.534638	0.999938	-0.023407	0.807539	0.99952	0.163991	0.0969869	0.280753	0.0277603	0.772706	0.99575	0.0358394	0.709383	0.999982	-0.0561113	0.560375	0.965909	-0.208046	0.0382936	0.121818
AZGP1	-0.0939162	0.238741	0.999938	-0.055014	0.486052	0.99952	-0.320647	0.000368324	0.00435064	0.0280787	0.721202	0.992882	-0.0195357	0.803788	0.999982	0.112352	0.16121	0.701771	0.348612	0.000146001	0.00165905
AZI1	0.00855586	0.879545	0.999938	-0.021667	0.701505	0.99952	0.00567698	0.919894	0.969982	-0.0415454	0.464169	0.96232	-0.0149831	0.79081	0.999982	-0.049515	0.384069	0.900388	0.113351	0.053393	0.154452
AZI2	0.0528742	0.634503	0.999938	0.0338591	0.760482	0.99952	-0.00191409	0.986237	0.994525	-0.0361675	0.744736	0.994901	-0.0156826	0.88763	0.999982	0.0310405	0.77985	0.997143	-0.0641257	0.564659	0.741696
AZIN1	0.053994	0.418832	0.999938	-0.0311046	0.639914	0.99952	0.177184	0.012378	0.0640973	-0.00700323	0.915935	0.99575	0.0281206	0.672214	0.999982	-0.0558899	0.402908	0.911173	-0.165424	0.0186142	0.0709077
AZU1	0.0967015	0.185885	0.999938	0.140421	0.0594266	0.99952	-0.177372	0.0196062	0.0906766	0.106201	0.147732	0.805237	-0.110479	0.132756	0.912595	-0.0607262	0.401043	0.911055	0.00521152	0.942133	0.972155
B2M	0.0307204	0.630651	0.999938	-0.0651455	0.31187	0.99952	-0.105506	0.107123	0.299635	-0.038148	0.550977	0.973888	-0.0421892	0.50994	0.999982	0.143196	0.0322309	0.349799	0.0769145	0.234371	0.436771
B3GALNT1	0.07328	0.0985887	0.999938	0.00582226	0.892632	0.99952	0.275603	9.73357e-07	3.74499e-05	0.0865869	0.0534513	0.615397	-0.102068	0.0247565	0.636501	-0.106104	0.0200759	0.272827	-0.233238	1.1702e-05	0.000222027
B3GALNT2	-0.00473673	0.924577	0.999938	0.00924588	0.853431	0.99952	-0.239374	5.89012e-05	0.00102733	-0.122843	0.0202949	0.450617	0.0060499	0.903764	0.999982	0.180135	0.00126519	0.0485326	0.171396	0.00196889	0.0127159
B3GALT1	-0.0275203	0.640226	0.999938	-0.0287283	0.62569	0.99952	0.00934854	0.873603	0.951861	-0.0866724	0.148795	0.806312	0.0674472	0.25724	0.981684	0.0879605	0.143099	0.672791	-0.0219111	0.709576	0.841409
B3GALT2	0.0194123	0.713933	0.999938	0.00315375	0.952446	0.99952	-0.0627124	0.242297	0.505259	0.0834661	0.123553	0.779743	-0.0283177	0.593399	0.999982	0.0588138	0.272028	0.824394	-0.0739199	0.170403	0.352178
B3GALT4	0.0109176	0.774322	0.999938	0.0381143	0.321332	0.99952	-0.0250656	0.511864	0.756919	-0.0509595	0.18827	0.844652	0.00689091	0.856315	0.999982	0.0553131	0.154525	0.692586	-0.0353325	0.35724	0.572103
B3GALT5	-0.0722728	0.297981	0.999938	4.21529e-05	0.99951	0.999921	0.163774	0.0237687	0.105015	-0.0916775	0.189682	0.846122	0.0252378	0.713608	0.999982	0.0752859	0.27874	0.828667	-0.100408	0.152287	0.325211
B3GALT6	0.0309725	0.380086	0.999938	-0.00334282	0.923934	0.99952	0.0398832	0.260803	0.528022	-0.0660016	0.0685386	0.671795	0.0179584	0.608928	0.999982	-0.0452335	0.203828	0.758067	0.0256354	0.466437	0.666854
B3GALTL	-0.0888432	0.141299	0.999938	-0.0924524	0.126512	0.99952	0.0268579	0.649976	0.843346	-0.00207174	0.972017	0.99739	-0.0823932	0.171209	0.937793	0.12054	0.0498906	0.427887	0.118268	0.0540239	0.15569
B3GAT1	0.0724659	0.344562	0.999938	-0.00421518	0.955751	0.99952	0.246346	0.00311208	0.0228778	-0.0426637	0.575607	0.978185	-0.0105456	0.889613	0.999982	-0.0772221	0.31442	0.856938	-0.184332	0.0216576	0.0795775
B3GAT2	0.00384081	0.960759	0.999938	0.0244329	0.754524	0.99952	0.115414	0.14795	0.371881	0.189906	0.0213566	0.458007	-0.0925924	0.242198	0.977834	-0.149558	0.0644579	0.4894	-0.0915434	0.247427	0.452935
B3GAT3	-0.0175163	0.775679	0.999938	-0.0207496	0.735785	0.99952	-0.00624671	0.918999	0.969932	-0.0616356	0.320532	0.917445	-0.0553876	0.371112	0.999982	0.113963	0.0727421	0.514976	0.047471	0.442357	0.645892
B3GNT1	0.00518031	0.919617	0.999938	-0.044424	0.390371	0.99952	-0.015532	0.762407	0.903036	-0.0688349	0.187756	0.844652	0.0811569	0.122916	0.9004	-0.0957739	0.071247	0.510384	0.137998	0.0118771	0.0505766
B3GNT3	0.0575439	0.617208	0.999938	0.0221915	0.846825	0.99952	-0.1733	0.140083	0.358016	0.166612	0.155353	0.808142	-0.139737	0.230561	0.974399	-0.0890106	0.441069	0.928846	0.155667	0.183203	0.370298
B3GNT4	-0.00699837	0.931268	0.999938	-0.0542518	0.505656	0.99952	0.000886901	0.991278	0.996951	0.061116	0.453903	0.958935	-0.00521691	0.948734	0.999982	-0.0317675	0.695854	0.986887	0.0361495	0.656579	0.805974
B3GNT5	0.0234412	0.792878	0.999938	-0.0942469	0.296197	0.99952	0.224341	0.0177419	0.0842577	0.00100188	0.99104	0.998779	-0.0296022	0.740307	0.999982	0.0695104	0.438711	0.92861	-0.19451	0.0371769	0.119254
B3GNT6	0.022384	0.824299	0.999938	-0.00148846	0.988215	0.99957	0.0225799	0.822788	0.930487	-0.0317557	0.752904	0.994901	0.0416938	0.679584	0.999982	0.0545698	0.589258	0.972548	-0.108051	0.289187	0.50177
B3GNT7	2.82019e-05	0.999696	0.999938	-0.0461174	0.534947	0.99952	0.096054	0.20202	0.452428	0.034362	0.643275	0.988534	-0.11067	0.143696	0.916694	0.0156738	0.832405	0.998382	0.0106031	0.886139	0.944258
B3GNT8	0.0197146	0.836527	0.999938	-0.0116991	0.902518	0.99952	0.0156624	0.869768	0.950247	0.068807	0.473578	0.964318	-0.0932571	0.333488	0.999982	0.0184098	0.847199	0.998382	-0.0177741	0.85241	0.926677
B3GNT9	-0.0434575	0.452439	0.999938	0.0293103	0.611201	0.99952	-0.175117	0.00506165	0.0331027	-0.0943005	0.11024	0.762255	0.0105	0.855163	0.999982	0.114401	0.0554954	0.454707	0.158599	0.0100886	0.0448097
B3GNTL1	0.0184783	0.762587	0.999938	0.0240892	0.69391	0.99952	0.144125	0.0252143	0.109392	0.0251686	0.680978	0.98932	-0.0113834	0.852284	0.999982	0.00556045	0.927508	0.998382	-0.206112	0.00225052	0.01413
B4GALNT1	0.0402945	0.432978	0.999938	0.0192644	0.706393	0.99952	0.0939497	0.0750366	0.236025	-0.0579997	0.262216	0.894381	0.0447562	0.384487	0.999982	-0.00134476	0.978991	0.999278	-0.13902	0.0109712	0.0476881
B4GALNT2	-0.0572616	0.427544	0.999938	-0.130693	0.0776256	0.99952	-0.0506677	0.482045	0.735318	-0.0826835	0.25521	0.891373	0.126838	0.0862266	0.834033	0.062244	0.388999	0.904	0.132193	0.0744855	0.196175
B4GALNT3	-0.233285	0.150515	0.999938	-0.0733524	0.644919	0.99952	0.101658	0.523874	0.765671	0.0967794	0.543828	0.973657	-0.0250105	0.874906	0.999982	-0.0854195	0.591801	0.973625	0.218598	0.17682	0.360883
B4GALNT4	0.0551226	0.717831	0.999938	0.124417	0.417249	0.99952	0.106289	0.487515	0.739312	-0.0869457	0.569461	0.97633	-0.029459	0.84672	0.999982	-0.11021	0.471763	0.940309	-0.0592955	0.697548	0.834434
B4GALT1	0.0175937	0.796876	0.999938	0.104184	0.136082	0.99952	0.0120336	0.860205	0.946587	0.0129268	0.849955	0.99575	0.0417496	0.542606	0.999982	-0.0353166	0.606123	0.977331	-0.153275	0.0324137	0.107551
B4GALT2	0.0596173	0.668582	0.999938	0.0445093	0.749064	0.99952	0.286402	0.0479079	0.173434	-0.0283198	0.838625	0.99575	0.0390549	0.778907	0.999982	-0.148048	0.292347	0.837555	-0.253333	0.0776392	0.202272
B4GALT3	0.0611175	0.264333	0.999938	-0.00867034	0.872601	0.99952	0.11353	0.0440713	0.163766	0.0257092	0.635136	0.987629	0.00372257	0.945099	0.999982	-0.0423284	0.436456	0.927309	-0.153203	0.00842224	0.0389205
B4GALT4	-0.0764136	0.599183	0.999938	-0.164425	0.262901	0.99952	-0.275093	0.0668911	0.218799	-0.00226718	0.987523	0.998373	-0.237781	0.110196	0.880007	0.316089	0.0371833	0.372454	0.439807	0.0052082	0.0267412
B4GALT5	0.0298884	0.582222	0.999938	-0.0435669	0.424208	0.99952	0.078236	0.157089	0.386535	-0.0156072	0.773404	0.99575	0.072192	0.190356	0.949699	-0.0125591	0.816723	0.998382	-0.10871	0.0535036	0.154664
B4GALT6	-0.0537275	0.477732	0.999938	-0.0608637	0.421925	0.99952	-0.245786	0.00294758	0.0220436	-0.0655382	0.387664	0.943548	0.113455	0.140616	0.916185	0.0200856	0.78978	0.997516	0.292271	0.000614941	0.00515675
B4GALT7	-0.0391562	0.455124	0.999938	-0.050681	0.335523	0.99952	0.040191	0.443436	0.705253	0.0518972	0.324275	0.919318	0.129885	0.0186903	0.586382	0.0576059	0.274987	0.826955	-0.189829	0.00113897	0.00836698
B9D1	0.0832156	0.161275	0.999938	0.0135474	0.816077	0.99952	0.468562	1.88777e-08	1.55352e-06	0.0396099	0.498257	0.966711	-0.0625889	0.287905	0.997504	-0.171809	0.0063575	0.138781	-0.37064	1.03142e-06	3.0297e-05
B9D2	0.0312864	0.532796	0.999938	0.0423982	0.399518	0.99952	0.0036801	0.941282	0.977847	-0.114685	0.0289588	0.50934	0.00378949	0.93954	0.999982	-0.00861242	0.863172	0.998382	0.0420225	0.403649	0.614516
BAALC	0.0258802	0.671404	0.999938	-0.0176743	0.771818	0.99952	0.0116413	0.848445	0.940688	-0.0326847	0.592531	0.981964	0.0493258	0.421023	0.999982	-0.0760369	0.218943	0.77392	0.0393847	0.51956	0.706025
BAAT	0.00368204	0.961994	0.999938	-0.021229	0.78368	0.99952	-0.0724409	0.352784	0.626722	0.067699	0.384658	0.943548	-0.0527957	0.49649	0.999982	-0.00727665	0.924979	0.998382	0.082301	0.292339	0.505327
BACE1	-0.0303988	0.67847	0.999938	-0.0401622	0.584393	0.99952	-0.138306	0.0679799	0.221396	0.038033	0.604358	0.983267	0.0357302	0.626309	0.999982	0.125468	0.095825	0.575638	0.00951195	0.896628	0.949027
BACE2	-0.142939	0.0365537	0.999938	-0.103269	0.122966	0.99952	-0.114021	0.0902085	0.267108	-0.050841	0.439207	0.956254	0.00288892	0.964725	0.999982	0.176596	0.0114701	0.200325	0.231494	0.00146111	0.0101612
BACH1	0.0148266	0.843057	0.999938	0.0914746	0.228655	0.99952	-0.0433001	0.564305	0.794526	-0.0479042	0.52395	0.971169	-0.0208028	0.78126	0.999982	0.0529898	0.481265	0.943091	-0.0473723	0.528531	0.713473
BACH2	0.020363	0.696459	0.999938	0.0975604	0.0703972	0.99952	-0.169062	0.00310413	0.0228518	-0.0765289	0.15062	0.806936	-0.0450128	0.391349	0.999982	-0.192168	0.00101424	0.0416261	0.364774	2.19777e-07	8.56718e-06
BAD	0.0519349	0.443343	0.999938	0.0428185	0.52659	0.99952	0.0988902	0.1506	0.376497	-0.0448701	0.507143	0.966711	0.0250736	0.710038	0.999982	-0.0627287	0.355826	0.887413	-0.111266	0.107718	0.256321
BAG1	0.0234598	0.541071	0.999938	-0.00394077	0.917922	0.99952	0.0118586	0.756687	0.900543	-0.0394867	0.306949	0.911673	0.00162414	0.96612	0.999982	0.0206544	0.590186	0.972872	-0.0143316	0.708198	0.840917
BAG2	0.0340223	0.482734	0.999938	-0.0236433	0.6248	0.99952	0.0254111	0.599287	0.81366	-0.00538178	0.911155	0.99575	0.0964547	0.0542968	0.768114	-0.0413736	0.394474	0.908048	-0.0855804	0.0852751	0.21664
BAG3	0.0329495	0.699797	0.999938	-0.0523591	0.540988	0.99952	0.236993	0.00963167	0.0532786	-0.00901	0.915908	0.99575	-0.04302	0.61503	0.999982	0.192888	0.031249	0.343813	-0.358524	0.000268605	0.00266141
BAG4	-0.0172299	0.765747	0.999938	-0.0155434	0.788065	0.99952	0.0829731	0.159432	0.390309	0.0387498	0.504382	0.966711	-0.0466598	0.422408	0.999982	-0.0551265	0.344465	0.88007	0.0127508	0.825419	0.912509
BAG5	0.027373	0.436898	0.999938	-0.0168024	0.631893	0.99952	-0.0547888	0.126417	0.334972	-0.0225651	0.52077	0.969957	0.034724	0.325829	0.999982	0.0381369	0.281501	0.831056	-0.00620376	0.85932	0.930078
BAGE	-0.0427403	0.616536	0.999938	-0.0764266	0.373219	0.99952	-0.0798576	0.352502	0.626408	0.0880528	0.306201	0.911673	0.0332018	0.696976	0.999982	0.0313502	0.713059	0.989906	0.0463756	0.587052	0.757799
BAGE3	-0.032052	0.700734	0.999938	-0.0527332	0.528244	0.99952	-0.0438495	0.599514	0.81366	0.122744	0.149124	0.806312	-0.051523	0.537678	0.999982	-0.06884	0.411656	0.917791	0.126166	0.138576	0.30517
BAGE4	-0.00895968	0.904681	0.999938	-0.0811613	0.283663	0.99952	0.0845469	0.26453	0.532151	0.106075	0.164562	0.817682	-0.0988584	0.194065	0.953121	0.00450472	0.951985	0.998382	-0.0062066	0.933883	0.967965
BAHCC1	0.0159755	0.788231	0.999938	0.0474052	0.428064	0.99952	0.00923447	0.876551	0.952837	-0.069064	0.251618	0.888589	0.0264023	0.65751	0.999982	-0.132802	0.0330783	0.354511	0.102749	0.0931442	0.230877
BAHD1	0.0377297	0.468205	0.999938	-0.0216467	0.676169	0.99952	0.066963	0.203036	0.453235	-0.0473592	0.364012	0.935419	0.044392	0.394359	0.999982	-0.0782238	0.139329	0.667031	-0.00198213	0.969436	0.984773
BAI1	0.0118275	0.831941	0.999938	0.0139946	0.801776	0.99952	0.0759798	0.180624	0.422668	-0.0978273	0.088393	0.726525	0.0569662	0.311616	0.999982	-0.0842967	0.139065	0.666807	0.0232168	0.6774	0.820221
BAI2	0.0376017	0.519788	0.999938	-0.0951157	0.11122	0.99952	0.0930519	0.118793	0.32144	0.00795921	0.891186	0.99575	0.0757241	0.200564	0.958419	-0.0310162	0.59496	0.97483	-0.0883431	0.137682	0.303911
BAI3	0.0589315	0.186535	0.999938	-0.000919771	0.983253	0.99952	0.227828	2.005e-05	0.000436761	0.0433573	0.327206	0.921323	-0.087831	0.0538053	0.768114	-0.0469867	0.289155	0.836021	-0.194516	0.000144884	0.00165094
BAIAP2	0.0365613	0.518258	0.999938	-0.0493335	0.385018	0.99952	0.197497	0.00161341	0.0137296	0.0231465	0.681771	0.98932	0.0441636	0.436072	0.999982	-0.13216	0.0259552	0.309167	-0.120024	0.0413927	0.128677
BAIAP2L1	0.00553435	0.960431	0.999938	-0.0633598	0.571304	0.99952	-0.358417	0.00335059	0.0241769	0.312595	0.00908535	0.334657	0.191894	0.094692	0.854536	-0.0196421	0.860271	0.998382	-0.068635	0.53993	0.722315
BAIAP2L2	0.154825	0.0279645	0.999938	0.253155	0.000800659	0.286277	0.0420686	0.531609	0.771268	0.0536772	0.42593	0.953139	0.0599578	0.374586	0.999982	-0.00775937	0.907787	0.998382	-0.556052	1.06949e-08	7.54722e-07
BAIAP3	0.464642	1.00168e-05	0.0692425	0.357636	0.000263731	0.170914	1.02856	5.54898e-12	2.75265e-09	0.463331	1.04221e-05	0.0240149	-0.0674011	0.430576	0.999982	-0.646864	5.1389e-08	4.6335e-05	-1.60001	2.79819e-16	1.9343e-12
BAK1	-0.00658523	0.885536	0.999938	-0.0229581	0.616593	0.99952	-0.12803	0.00914918	0.0513354	-0.102045	0.0333182	0.534068	0.0401888	0.383279	0.999982	0.058796	0.206047	0.761271	0.160538	0.00159152	0.0108355
BAMBI	0.021497	0.787375	0.999938	0.00132593	0.986717	0.99952	-0.132716	0.104889	0.2958	0.0642015	0.423232	0.952188	0.0498068	0.533352	0.999982	0.124694	0.126443	0.643638	-0.128938	0.114623	0.267988
BANF1	-0.0466289	0.802645	0.999938	0.0466577	0.802526	0.99952	0.0573414	0.758659	0.901437	0.0131408	0.943816	0.99739	0.0341001	0.854934	0.999982	0.00183991	0.992127	0.999751	-0.106509	0.569125	0.74445
BANF2	0.0404867	0.449203	0.999938	0.0307467	0.564533	0.99952	-0.0562969	0.29529	0.567313	-0.0152763	0.774129	0.99575	0.0267152	0.616374	0.999982	0.0053957	0.919203	0.998382	-0.0317903	0.551486	0.730921
BANK1	-0.0165012	0.841336	0.999938	-0.0110483	0.893352	0.99952	0.364136	0.000152603	0.00218253	-0.0567679	0.492941	0.966511	0.11875	0.15801	0.925477	-0.0506228	0.540524	0.961502	-0.34799	0.000254135	0.00255218
BANP	0.0202905	0.879941	0.999938	-0.0122542	0.927306	0.99952	-0.0647917	0.630318	0.8311	-0.048145	0.720338	0.992882	0.12286	0.364372	0.999982	-0.00328042	0.980513	0.999278	-0.014809	0.91221	0.957359
BAP1	0.0526777	0.461247	0.999938	0.0349929	0.623451	0.99952	0.122749	0.0935702	0.273767	-0.061312	0.392061	0.94462	-0.0232028	0.744427	0.999982	0.113615	0.119158	0.626386	-0.239636	0.00226278	0.0141726
BARD1	0.0344143	0.601356	0.999938	0.0584758	0.377179	0.99952	-0.106812	0.113117	0.310828	-0.0935547	0.162759	0.815584	-0.204289	0.00431984	0.344786	0.0470505	0.476119	0.940432	0.264644	0.000420911	0.00380438
BARHL1	0.0368	0.736585	0.999938	-0.00974036	0.928978	0.99952	-0.0521995	0.63366	0.832964	0.00793568	0.94211	0.99739	-0.0296107	0.786565	0.999982	-0.0872696	0.427502	0.923149	0.134056	0.22688	0.428003
BARHL2	0.0092714	0.939864	0.999938	-0.00929813	0.93969	0.99952	-0.00109499	0.992891	0.997433	-0.108895	0.379347	0.942157	-0.00880042	0.942913	0.999982	-0.086762	0.482401	0.943242	0.205536	0.103684	0.249241
BARX1	-0.0281802	0.7238	0.999938	-0.098344	0.22394	0.99952	-0.00386182	0.961327	0.985342	0.0655587	0.413627	0.949292	0.0140283	0.860225	0.999982	-0.0357328	0.654335	0.980515	0.0864712	0.283299	0.495158
BARX2	0.0572206	0.627695	0.999938	-0.00893598	0.939486	0.99952	-0.115802	0.329919	0.603976	0.0177208	0.880353	0.99575	0.102673	0.386705	0.999982	-0.0496786	0.673535	0.983541	-0.00322483	0.978142	0.989393
BASP1	0.0347638	0.567502	0.999938	-0.0394146	0.517241	0.99952	0.09639	0.120801	0.325156	-0.0440441	0.46974	0.963808	0.0675045	0.271283	0.988091	-0.0264776	0.662786	0.980515	-0.0889195	0.15091	0.323436
BAT1	0.0152564	0.728752	0.999938	0.034558	0.434473	0.99952	-0.0120354	0.784317	0.913909	0.00153963	0.972048	0.99739	-0.0438735	0.322912	0.999982	-0.027724	0.529741	0.958328	0.032163	0.466612	0.666937
BAT2	0.0472871	0.482741	0.999938	-0.0180249	0.788152	0.99952	0.0802786	0.237781	0.4992	-0.0771983	0.255765	0.892217	-0.000861538	0.989745	0.999982	0.0785986	0.247469	0.801403	-0.110168	0.109485	0.259509
BAT2D1	-0.0207794	0.793861	0.999938	-0.155942	0.0586609	0.99952	0.0213435	0.788404	0.916321	0.0204519	0.797033	0.99575	0.0500445	0.530524	0.999982	0.0365359	0.646401	0.980515	0.0482065	0.545613	0.726292
BAT2L	0.0256343	0.901288	0.999938	-0.0570767	0.782547	0.99952	0.1172	0.571857	0.798651	-0.00520563	0.979902	0.997507	-0.00837777	0.96766	0.999982	-0.104534	0.613867	0.978206	0.0322234	0.876109	0.938954
BAT3	0.00954311	0.828405	0.999938	-0.000447359	0.991889	0.999791	-0.0566314	0.205608	0.456728	-0.0524118	0.240336	0.879814	0.0356087	0.421521	0.999982	0.0555146	0.2144	0.77003	0.0086893	0.843536	0.921459
BAT4	0.0432095	0.250866	0.999938	0.00270807	0.941849	0.99952	-0.0204921	0.582111	0.804788	-0.0459258	0.223097	0.869177	0.0110157	0.766867	0.999982	0.00664829	0.857911	0.998382	0.00269898	0.942044	0.972139
BAT5	0.0507721	0.38802	0.999938	0.0548041	0.352059	0.99952	0.0158148	0.786586	0.915337	-0.0532623	0.365538	0.936243	-0.0540075	0.358981	0.999982	0.0587953	0.318739	0.859724	-0.0729998	0.218228	0.416416
BATF	0.186932	0.0593707	0.999938	-0.148279	0.129662	0.99952	0.275668	0.00745619	0.0445227	-0.0551552	0.565089	0.974788	-0.0495793	0.604825	0.999982	-0.0538476	0.574287	0.969102	-0.155779	0.112213	0.263961
BATF2	0.0492419	0.564357	0.999938	0.114832	0.18534	0.99952	0.0029405	0.972449	0.990362	-0.108333	0.210585	0.861024	0.254327	0.0058313	0.391668	-0.0363025	0.670409	0.982881	-0.276764	0.00305252	0.0179319
BATF3	0.173384	0.0318657	0.999938	0.0237502	0.757971	0.99952	0.552151	1.45647e-07	7.76458e-06	0.0712638	0.358871	0.934117	0.101632	0.194576	0.953771	-0.279443	0.00117629	0.0463762	-0.642837	9.63384e-09	6.96121e-07
BAX	0.013092	0.928399	0.999938	-0.0789048	0.5892	0.99952	0.181199	0.2207	0.477735	0.0195761	0.893127	0.99575	-0.0515617	0.723732	0.999982	0.0580974	0.690525	0.985483	-0.141575	0.335769	0.552195
BAZ1A	0.0612015	0.340976	0.999938	0.054495	0.395596	0.99952	-0.00801058	0.8999	0.962764	0.045182	0.480213	0.964318	-0.00111512	0.986027	0.999982	-0.0670399	0.297798	0.84276	-0.0847736	0.190858	0.38087
BAZ1B	0.0167184	0.805647	0.999938	0.0189513	0.780354	0.99952	-0.0636606	0.352799	0.626722	-0.0506141	0.458602	0.960599	0.0872735	0.206172	0.958419	0.0962769	0.164605	0.70711	-0.105004	0.130988	0.294149
BAZ2A	-0.00607229	0.910246	0.999938	-0.00523752	0.92254	0.99952	-0.00465212	0.931174	0.974653	-0.0374262	0.489269	0.965593	0.00813811	0.879926	0.999982	-0.00785477	0.884075	0.998382	0.0530115	0.329729	0.546029
BAZ2B	0.0044847	0.962926	0.999938	0.00981572	0.918972	0.99952	-0.0197716	0.837695	0.935997	0.033064	0.73213	0.993232	0.0579905	0.549271	0.999982	-0.0116381	0.904	0.998382	-0.074045	0.445532	0.648518
BBC3	0.0627077	0.898204	0.999938	-0.0830817	0.865423	0.99952	0.116159	0.812749	0.927004	0.021542	0.964941	0.99739	-0.0228662	0.962787	0.999982	-0.0829855	0.865578	0.998382	-0.0116239	0.981078	0.990776
BBIP1	0.00470804	0.927354	0.999938	-0.032677	0.52851	0.99952	-0.0387383	0.455686	0.715423	-0.0129498	0.802092	0.99575	0.00121375	0.981246	0.999982	0.0817089	0.122617	0.636074	-0.00338801	0.947685	0.974216
BBOX1	0.137232	0.407908	0.999938	0.0323489	0.844309	0.99952	0.533867	0.00311652	0.0228942	0.0239432	0.88441	0.99575	0.0714669	0.664871	0.999982	-0.112325	0.497173	0.945581	-0.686628	0.000291919	0.00285692
BBS1	0.0201676	0.751641	0.999938	-0.0227264	0.721442	0.99952	-0.0460101	0.472194	0.727515	-0.0697273	0.279182	0.9024	-0.033836	0.596125	0.999982	0.0558074	0.384386	0.900518	0.0962113	0.139525	0.30687
BBS10	0.0340791	0.482312	0.999938	0.0226421	0.639698	0.99952	-0.0291227	0.54769	0.783364	-0.0193863	0.688385	0.98932	0.0180442	0.708876	0.999982	-0.0629193	0.199902	0.753878	0.0365564	0.451395	0.653245
BBS12	0.0381743	0.459863	0.999938	0.0569071	0.2738	0.99952	0.068023	0.193121	0.44024	-0.00634877	0.901641	0.99575	-0.0860478	0.103142	0.869427	0.00769049	0.881004	0.998382	-0.0784868	0.135376	0.300935
BBS2	0.0417832	0.458043	0.999938	0.0272623	0.627142	0.99952	0.0181508	0.746057	0.89529	-0.059048	0.296996	0.909519	0.0390058	0.488154	0.999982	-0.0219185	0.69589	0.986887	-0.0453764	0.420774	0.628448
BBS4	0.0172542	0.808213	0.999938	-0.0549789	0.441769	0.99952	0.146946	0.0471099	0.171638	0.00504314	0.943409	0.99739	0.00962128	0.892289	0.999982	-0.0645675	0.367424	0.891784	-0.0594359	0.40613	0.616324
BBS5	0.00617024	0.917295	0.999938	-0.0801561	0.185216	0.99952	-0.102071	0.0951073	0.276897	0.00485289	0.934906	0.99739	-0.024574	0.67969	0.999982	0.0247796	0.677169	0.983541	0.170872	0.00762202	0.0360304
BBS7	-0.0690866	0.562038	0.999938	-0.0219693	0.853266	0.99952	-0.20729	0.090173	0.267068	-0.0564925	0.635029	0.987629	0.0662366	0.578175	0.999982	0.0418868	0.724608	0.991491	0.246614	0.0462879	0.139624
BBS9	-0.0518298	0.371301	0.999938	0.0204062	0.723001	0.99952	-0.081289	0.165753	0.399835	-0.0408785	0.479371	0.964318	0.0115821	0.840421	0.999982	0.0390292	0.499281	0.945981	0.102871	0.0828897	0.212166
BBX	-0.0143319	0.843652	0.999938	-0.0298952	0.681187	0.99952	-0.116662	0.117404	0.318473	0.0186416	0.797596	0.99575	0.000784998	0.991378	0.999982	0.0359192	0.621834	0.978636	0.105413	0.155267	0.329944
BCAM	-0.00572112	0.987161	0.999938	-0.0697116	0.844604	0.99952	-0.010866	0.975617	0.991636	0.0177039	0.960284	0.99739	0.0131853	0.970415	0.999982	-0.0303631	0.931944	0.998382	0.0856198	0.809796	0.902974
BCAN	0.0921255	0.273071	0.999938	-0.0643675	0.440941	0.99952	0.290277	0.00164752	0.0139511	4.47143e-05	0.99957	0.999892	0.0129335	0.87623	0.999982	-0.0649682	0.436741	0.927309	-0.266164	0.0034096	0.0194807
BCAP29	0.0150595	0.894766	0.999938	-0.0990647	0.387788	0.99952	0.00313576	0.978023	0.992149	0.0168477	0.882362	0.99575	0.0804992	0.48168	0.999982	0.0137076	0.904162	0.998382	-0.0303021	0.790228	0.891026
BCAP31	0.0493201	0.43001	0.999938	-0.0614025	0.327529	0.99952	0.0796992	0.206764	0.458548	-0.0306317	0.622673	0.986921	0.0317345	0.610269	0.999982	0.129505	0.045455	0.409489	-0.198353	0.00351041	0.0199074
BCAR1	0.0502312	0.438978	0.999938	-0.0281797	0.662834	0.99952	0.0940639	0.153353	0.380911	-0.0223453	0.729356	0.993232	-0.00226932	0.971936	0.999982	-0.0950066	0.149442	0.685121	0.00338377	0.958166	0.97995
BCAR3	0.169299	0.0222187	0.999938	0.0632959	0.370515	0.99952	0.181657	0.0148827	0.0736151	0.029379	0.675692	0.98932	-0.0613263	0.385351	0.999982	-0.154885	0.0349191	0.36207	-0.227505	0.00309223	0.0181128
BCAR4	-0.0195976	0.77105	0.999938	-0.0502314	0.457903	0.99952	-0.0793751	0.244713	0.508146	0.0367891	0.585697	0.980245	0.12366	0.0753359	0.8192	-0.0177987	0.791526	0.997798	0.00653557	0.922631	0.962858
BCAS1	-0.0379344	0.771542	0.999938	-0.0740925	0.571566	0.99952	-0.236291	0.0795464	0.245153	-0.0244844	0.851266	0.99575	0.0782211	0.550476	0.999982	0.26736	0.0491464	0.42343	0.0270811	0.835718	0.917513
BCAS2	0.0418021	0.472099	0.999938	-0.0215739	0.709479	0.99952	0.136136	0.025445	0.110094	-0.0230075	0.691194	0.98932	-0.0164598	0.776096	0.999982	0.0604195	0.301408	0.845361	-0.177452	0.00477989	0.0250823
BCAS3	0.034895	0.479846	0.999938	0.00779658	0.873955	0.99952	-0.022433	0.648686	0.842569	-0.0528635	0.287595	0.906026	0.0191561	0.697083	0.999982	0.075196	0.134816	0.658937	-0.0618611	0.215273	0.412915
BCAS4	0.0144009	0.765516	0.999938	-0.0582711	0.233904	0.99952	-0.0756003	0.126115	0.334574	-0.157145	0.00300107	0.214607	0.0702768	0.153746	0.925477	0.0746266	0.130838	0.651772	0.131632	0.0108132	0.0471101
BCAT1	-0.109924	0.553795	0.999938	0.0073148	0.968459	0.99952	-0.27829	0.141281	0.359913	-0.0350597	0.849737	0.99575	0.0453792	0.806335	0.999982	0.210527	0.261297	0.814236	0.159977	0.390752	0.603022
BCAT2	-0.0164293	0.752618	0.999938	0.10586	0.05073	0.99952	-0.106835	0.0487944	0.175598	-0.0204054	0.695611	0.989531	0.00591638	0.909552	0.999982	-0.0172536	0.74067	0.992996	0.0490498	0.350544	0.566743
BCCIP	-0.0166572	0.78755	0.999938	-0.0463855	0.45523	0.99952	0.130018	0.043623	0.162446	-0.0431001	0.487447	0.965182	0.00088526	0.988564	0.999982	-0.00113072	0.985394	0.999278	-0.0237122	0.701466	0.836515
BCDIN3D	0.0206072	0.65589	0.999938	-0.027905	0.546922	0.99952	0.0016172	0.972048	0.990094	0.0355878	0.44341	0.956762	-0.0897507	0.06081	0.792168	-0.0327631	0.480027	0.942505	0.0925163	0.0537929	0.155262
BCHE	0.0593402	0.570334	0.999938	-0.0125331	0.904283	0.99952	0.200882	0.0629369	0.21004	0.0667997	0.52325	0.971052	0.0370713	0.722377	0.999982	-0.0235544	0.821267	0.998382	-0.328083	0.0039317	0.021639
BCKDHA	0.0287006	0.411958	0.999938	-0.00621182	0.858133	0.99952	-0.0307553	0.379783	0.650903	-0.00822826	0.812875	0.99575	0.0288211	0.410025	0.999982	-0.0114793	0.74135	0.993023	-0.000983501	0.977415	0.989091
BCKDHB	0.103002	0.239111	0.999938	0.0493734	0.568334	0.99952	0.114069	0.193738	0.440928	0.0143262	0.868121	0.99575	-0.021565	0.802697	0.999982	0.0433693	0.616011	0.97837	-0.302649	0.0015969	0.0108615
BCKDK	0.0624171	0.131154	0.999938	0.00182666	0.963922	0.99952	0.136721	0.00217893	0.0173795	0.0387004	0.342386	0.926824	0.0559272	0.174236	0.939351	-0.0421265	0.302178	0.845631	-0.253592	1.28218e-06	3.65245e-05
BCL10	-0.0143298	0.826002	0.999938	-0.00654314	0.920013	0.99952	-0.105402	0.114882	0.313848	-0.0372603	0.568688	0.97633	0.0901812	0.174461	0.939351	-0.0328464	0.615079	0.978334	0.106103	0.112606	0.264492
BCL11A	0.047569	0.766927	0.999938	-0.0620958	0.699003	0.99952	-0.0844434	0.599485	0.81366	-0.101518	0.528345	0.971169	-0.0106873	0.946861	0.999982	-0.106779	0.507377	0.947788	0.31783	0.0563322	0.160536
BCL11B	-0.0453073	0.818675	0.999938	0.0403032	0.838391	0.99952	-0.096308	0.626694	0.829212	0.108678	0.583353	0.980159	0.300914	0.136528	0.916185	0.139753	0.481486	0.943242	-0.448095	0.0307237	0.103296
BCL2	0.0837701	0.378528	0.999938	0.0379729	0.687894	0.99952	0.16062	0.0980495	0.282724	-0.0183238	0.846102	0.99575	-0.0664824	0.483346	0.999982	-0.161061	0.0971805	0.578427	-0.036594	0.698627	0.83481
BCL2A1	0.0287292	0.589006	0.999938	0.0125712	0.812668	0.99952	0.238635	0.000123287	0.00185572	0.0622531	0.246826	0.884271	-0.0989546	0.0711639	0.814907	-0.075947	0.160427	0.700786	-0.167374	0.00384826	0.0213041
BCL2L1	0.0381116	0.520783	0.999938	0.010493	0.859124	0.99952	0.0797619	0.185061	0.428996	-0.0189772	0.748388	0.994901	-0.052058	0.382148	0.999982	0.085344	0.15722	0.696346	-0.142757	0.0221983	0.0810758
BCL2L10	0.000768565	0.989562	0.999938	-0.0943817	0.117276	0.99952	-0.0824199	0.168879	0.40446	0.0773351	0.195708	0.849901	0.079469	0.184069	0.943863	-0.0769775	0.197714	0.751363	0.0961432	0.110918	0.261746
BCL2L11	0.020293	0.908803	0.999938	-0.145091	0.415906	0.99952	0.0098268	0.95576	0.983211	0.025185	0.88696	0.99575	-0.1221	0.492722	0.999982	0.162539	0.362919	0.890475	0.0492801	0.78102	0.886537
BCL2L12	-0.0192997	0.711659	0.999938	-0.0474358	0.366966	0.99952	-0.0870119	0.10442	0.29498	0.0363325	0.488071	0.965209	-0.000641478	0.990184	0.999982	0.084067	0.116049	0.61867	0.0339036	0.517349	0.704543
BCL2L13	0.0115947	0.956142	0.999938	-0.0081186	0.969282	0.99952	-0.0658628	0.75497	0.899544	0.0112077	0.957605	0.99739	0.132815	0.530374	0.999982	0.0348623	0.868696	0.998382	-0.116622	0.581331	0.753337
BCL2L14	-0.0354958	0.61172	0.999938	0.0365902	0.600846	0.99952	-0.0295707	0.67213	0.854143	0.0731537	0.299569	0.911359	0.0353777	0.612899	0.999982	-0.0188162	0.787468	0.997516	-0.0612595	0.383459	0.597639
BCL2L15	-0.049109	0.640471	0.999938	-0.136406	0.20111	0.99952	-0.00850783	0.935372	0.976195	0.0133986	0.898395	0.99575	0.0553436	0.598877	0.999982	-0.102456	0.333445	0.872994	0.22769	0.0379874	0.121079
BCL2L2	0.0244208	0.613478	0.999938	0.0272135	0.57376	0.99952	-0.0996824	0.0472346	0.171979	-0.0823438	0.0970018	0.737962	0.0720163	0.144055	0.916694	0.00820554	0.864918	0.998382	0.0500044	0.304984	0.51906
BCL3	-0.0118987	0.845579	0.999938	0.0611872	0.321289	0.99952	-0.295951	5.0188e-05	0.000899566	-0.180026	0.00641208	0.293423	0.0681317	0.27057	0.988091	0.122623	0.0534264	0.445906	0.235829	0.000648333	0.00537805
BCL6	-0.0045476	0.942744	0.999938	0.0148866	0.814218	0.99952	0.0171346	0.786834	0.915431	0.0461824	0.468162	0.962851	-0.0368648	0.561755	0.999982	0.0648959	0.310504	0.854142	-0.101781	0.117079	0.272347
BCL6B	-0.0558289	0.382459	0.999938	0.169565	0.0123007	0.844672	-0.300979	6.52045e-05	0.00111293	-0.0207446	0.743876	0.994901	-0.0177735	0.779467	0.999982	0.0958983	0.139347	0.667031	0.129809	0.049298	0.146116
BCL7A	0.0293186	0.569813	0.999938	-0.0022503	0.965092	0.99952	-0.08442	0.109833	0.30467	-0.0177091	0.730842	0.993232	0.0183151	0.72203	0.999982	-0.0531783	0.306232	0.849244	0.109805	0.0408984	0.127618
BCL7B	0.0157027	0.796085	0.999938	0.00990462	0.870466	0.99952	-0.0310574	0.609986	0.819598	-0.0204424	0.736675	0.993443	-0.00249074	0.967282	0.999982	0.0692572	0.260283	0.813403	-0.0409863	0.501683	0.692163
BCL7C	0.0384186	0.4904	0.999938	0.0369464	0.507018	0.99952	0.135158	0.0210969	0.0959236	0.0278337	0.6165	0.985963	0.0130685	0.81373	0.999982	-0.06122	0.275313	0.827335	-0.190296	0.00193459	0.012553
BCL9	-0.0132982	0.86334	0.999938	-0.0978456	0.21252	0.99952	-0.0140878	0.855318	0.944066	-0.0515416	0.506496	0.966711	0.030454	0.693824	0.999982	0.0176318	0.81952	0.998382	0.128584	0.105205	0.251903
BCL9L	0.046672	0.328197	0.999938	-0.00480227	0.919082	0.99952	0.0312158	0.510861	0.756043	-0.0536965	0.262116	0.894334	-0.042234	0.375436	0.999982	0.0211245	0.655586	0.980515	0.00165738	0.972028	0.9862
BCLAF1	-0.0327176	0.666647	0.999938	-0.090384	0.239848	0.99952	-0.0637073	0.40408	0.671267	-0.0401234	0.597671	0.982477	0.0831829	0.278347	0.989945	-0.070198	0.358633	0.889047	0.213782	0.00871197	0.0400046
BCMO1	0.03622	0.618893	0.999938	0.0202172	0.780908	0.99952	-0.0423461	0.561232	0.792565	0.14443	0.0555968	0.62121	-0.0632202	0.387714	0.999982	0.00811894	0.911006	0.998382	-0.103446	0.162757	0.341021
BCO2	-0.0810901	0.237963	0.999938	-0.00514062	0.939507	0.99952	-0.241269	0.00139549	0.01232	-0.0872993	0.204929	0.856404	0.0177125	0.793848	0.999982	0.149566	0.0350216	0.362322	0.247439	0.00110665	0.00819815
BCOR	-0.00098167	0.986698	0.999938	-0.0559392	0.346505	0.99952	-0.0300054	0.611287	0.820008	0.00909932	0.877217	0.99575	-0.0699146	0.241721	0.977834	-0.102256	0.091765	0.564863	0.24991	0.000240703	0.00244367
BCORL1	0.0354	0.538852	0.999938	-0.0722881	0.214986	0.99952	-0.0088019	0.878114	0.953221	-0.0341681	0.552966	0.973888	0.132689	0.0279046	0.660355	-0.0492475	0.394279	0.907901	-0.00367738	0.948902	0.974617
BCORP1	0.0251571	0.906307	0.999938	-0.140208	0.513636	0.99952	-0.190016	0.377764	0.649455	-0.0322825	0.879959	0.99575	0.00128171	0.995215	0.999982	0.195826	0.36359	0.890475	0.140165	0.513765	0.701982
BCR	0.112226	0.105007	0.999938	0.00901238	0.8936	0.99952	0.400453	2.97788e-06	8.96303e-05	-0.0262099	0.697689	0.989531	0.0450885	0.505272	0.999982	-0.165877	0.019987	0.272365	-0.374814	7.84895e-06	0.000161801
BCS1L	0.0133554	0.864022	0.999938	0.0229597	0.768575	0.99952	0.0683245	0.384526	0.655135	-0.0350666	0.65353	0.988534	-0.0561703	0.473566	0.999982	0.114412	0.150851	0.686642	-0.127888	0.110139	0.26047
BDH1	0.0106975	0.837029	0.999938	-0.0543387	0.301211	0.99952	0.0323177	0.535758	0.774434	-0.0848951	0.111648	0.766309	-0.00366131	0.943853	0.999982	0.0657668	0.213116	0.768979	0.0340077	0.514821	0.702808
BDH2	0.0626249	0.500649	0.999938	0.0361956	0.696199	0.99952	0.130812	0.165886	0.400111	-0.044367	0.632487	0.987629	0.0426576	0.645599	0.999982	0.0200696	0.828416	0.998382	-0.248122	0.0120952	0.0512945
BDKRB1	-0.0672	0.364003	0.999938	-0.0873501	0.240703	0.99952	-0.0681902	0.357096	0.630627	-0.128347	0.089685	0.726525	-0.108715	0.14727	0.91964	0.13841	0.0684964	0.501404	0.321342	0.000170029	0.00186466
BDKRB2	0.0387071	0.672239	0.999938	-0.00312627	0.972691	0.99952	0.292874	0.00340101	0.024388	-0.0815452	0.375747	0.941287	-0.183552	0.0532012	0.768114	-0.388801	0.000232567	0.0150718	0.325379	0.00139191	0.00980814
BDNF	0.107052	0.293003	0.999938	-0.0354829	0.724768	0.99952	0.406509	0.000410174	0.00470475	0.0823736	0.416288	0.950043	0.00464767	0.96317	0.999982	-0.337669	0.00235301	0.0725061	-0.227528	0.0312578	0.104552
BDNF-AS1	-0.00690668	0.917635	0.999938	-0.00188844	0.97744	0.99952	0.00409054	0.951159	0.981644	-0.0200608	0.764084	0.99575	0.0270182	0.686282	0.999982	0.0338073	0.613614	0.978029	-0.0361339	0.589563	0.759047
BDP1	-0.0160586	0.855114	0.999938	0.0155624	0.859541	0.99952	-0.0480836	0.585575	0.806673	-0.0501074	0.569993	0.976338	0.0645536	0.465238	0.999982	-0.0411799	0.640248	0.980515	0.0752011	0.395853	0.607504
BECN1	0.0258685	0.803452	0.999938	-0.0154966	0.881431	0.99952	0.0553919	0.59492	0.811514	-0.0158276	0.878919	0.99575	0.00763748	0.94139	0.999982	0.0539093	0.60476	0.977331	-0.111592	0.288282	0.500744
BEGAIN	-0.0399186	0.712998	0.999938	0.169856	0.126067	0.99952	0.185894	0.0955938	0.277923	0.142147	0.19729	0.851811	0.00897237	0.934022	0.999982	-0.111504	0.308699	0.852436	-0.355479	0.00283646	0.0169079
BEND2	0.0915967	0.102093	0.999938	-0.0610151	0.268923	0.99952	0.101058	0.0729097	0.231795	-0.0372501	0.496339	0.966711	-0.031257	0.567583	0.999982	-0.00640367	0.906475	0.998382	-0.0567494	0.303021	0.516781
BEND3	-0.00118997	0.984957	0.999938	-0.0326784	0.60559	0.99952	0.104476	0.107077	0.299554	0.0818617	0.202134	0.856306	-0.0750306	0.241143	0.977834	-0.000365283	0.995382	0.999751	-0.0771472	0.228494	0.429728
BEND4	0.0274675	0.795176	0.999938	0.14862	0.168131	0.99952	0.301174	0.00814223	0.0472979	-0.0598317	0.572746	0.977494	-0.100609	0.345763	0.999982	-0.0864019	0.417007	0.920014	-0.230453	0.0372422	0.119396
BEND5	0.13544	0.311363	0.999938	0.0719111	0.588105	0.99952	-0.0589274	0.65687	0.846495	-0.0641345	0.628874	0.987166	0.133997	0.316442	0.999982	0.0452236	0.732943	0.992282	-0.263625	0.0552689	0.158229
BEND6	-0.137882	0.0472187	0.999938	-0.0647089	0.33653	0.99952	-0.550522	1.18877e-08	1.08602e-06	-0.201679	0.00533213	0.265812	0.2083	0.00418255	0.344197	0.308568	8.89034e-05	0.00748544	0.437811	6.33069e-07	2.0229e-05
BEND7	-0.0926782	0.310588	0.999938	0.0635606	0.484366	0.99952	-0.229455	0.0168539	0.0809251	-0.0821736	0.367551	0.936642	0.00221112	0.980494	0.999982	0.0725728	0.42531	0.922849	0.265895	0.00653275	0.0319745
BEST1	0.00478431	0.968701	0.999938	-0.0900848	0.462506	0.99952	0.000980109	0.993586	0.997697	0.0646444	0.597047	0.982442	0.148091	0.231415	0.974399	0.0967679	0.430367	0.925056	-0.225261	0.0739113	0.194972
BEST2	-0.0169053	0.894026	0.999938	-0.0802924	0.528546	0.99952	0.12885	0.314903	0.588488	0.0678462	0.593926	0.981964	-0.128558	0.315979	0.999982	0.0138079	0.913352	0.998382	0.0152021	0.904645	0.953037
BEST3	0.0324951	0.74754	0.999938	0.00828291	0.934544	0.99952	0.0534722	0.597	0.812652	-0.127146	0.214638	0.864228	-0.0607914	0.548115	0.999982	0.110533	0.27886	0.828667	-0.0168767	0.86713	0.934207
BEST4	0.0723294	0.309855	0.999938	-0.0617602	0.384518	0.99952	0.139447	0.0567186	0.195045	0.114977	0.111969	0.767102	-0.100305	0.163015	0.929957	-0.0833807	0.243333	0.797671	-0.0814239	0.254268	0.460767
BET1	0.0506102	0.245124	0.999938	0.033619	0.436542	0.99952	0.0481325	0.268373	0.536288	-0.0079797	0.85263	0.99575	-0.0731244	0.0978848	0.860871	0.0150093	0.727018	0.991491	-0.0663374	0.131337	0.294709
BET1L	-0.0149068	0.740258	0.999938	0.0383384	0.39684	0.99952	-0.0297652	0.509426	0.754713	-0.0419949	0.354064	0.932413	-0.0157339	0.726444	0.999982	0.0652655	0.154751	0.692838	-0.00128645	0.977151	0.989064
BET3L	-0.106697	0.411696	0.999938	0.00443482	0.972591	0.99952	-0.153794	0.240129	0.502206	0.0182592	0.887527	0.99575	0.107773	0.407058	0.999982	0.280683	0.0376376	0.374714	-0.150685	0.249503	0.455716
BEX1	0.0826015	0.168875	0.999938	-0.0371267	0.529964	0.99952	0.326937	8.05995e-06	0.000204837	0.0683861	0.251823	0.888589	-0.120049	0.0500876	0.757419	-0.0554767	0.350373	0.882539	-0.265457	0.000120832	0.00142295
BEX2	0.0701769	0.201174	0.999938	-0.0505005	0.353805	0.99952	0.265732	4.11423e-05	0.00076802	0.034572	0.523639	0.971127	-0.0757573	0.168781	0.935958	-0.020912	0.698916	0.987432	-0.223515	0.00031523	0.00303916
BEX4	0.0121871	0.796508	0.999938	-0.0595515	0.2146	0.99952	0.0751882	0.120488	0.324714	-0.0008584	0.985499	0.998158	0.0100184	0.832086	0.999982	-0.0384486	0.418728	0.921246	0.00132548	0.97761	0.989105
BEX5	0.0137795	0.72542	0.999938	0.00381059	0.922535	0.99952	-0.0732947	0.0705912	0.226929	-0.120532	0.0046947	0.252225	0.098232	0.0180564	0.581008	-0.032202	0.414378	0.918646	0.110028	0.00896272	0.0409132
BFAR	0.0120668	0.845578	0.999938	-0.0552958	0.375803	0.99952	0.00728246	0.906408	0.964523	-0.0305608	0.622559	0.986921	0.0303457	0.624998	0.999982	0.0628689	0.315083	0.857381	-0.0268155	0.665633	0.81177
BFSP1	0.0904595	0.0450283	0.999938	-0.0609876	0.167107	0.99952	0.308367	1.62596e-07	8.51493e-06	0.0157278	0.716683	0.992436	-0.0450819	0.302884	0.999391	-0.0456897	0.296553	0.841072	-0.262899	2.14472e-06	5.53887e-05
BFSP2	-0.0543402	0.40078	0.999938	-0.0626079	0.334143	0.99952	-0.0556013	0.390098	0.659428	-0.00680472	0.915604	0.99575	0.147245	0.0290994	0.665794	-0.0388256	0.546866	0.962344	0.0709145	0.275261	0.485735
BGLAP	0.0217461	0.612755	0.999938	0.042475	0.326383	0.99952	-0.0340552	0.429735	0.694178	-0.090686	0.0426047	0.575636	-0.00469921	0.912687	0.999982	0.0212954	0.620102	0.978636	0.0438284	0.31151	0.525609
BGN	0.00501236	0.931296	0.999938	0.0873561	0.14171	0.99952	-0.107201	0.0744143	0.234636	-0.0173149	0.766028	0.99575	0.0614362	0.296038	0.998843	-0.00479478	0.934271	0.998382	-0.024553	0.673332	0.817299
BHLHA15	-0.0115582	0.904975	0.999938	-0.105215	0.282815	0.99952	0.0222847	0.818031	0.928516	0.0424058	0.66197	0.98932	-0.165601	0.0964462	0.858413	0.0419775	0.665163	0.980673	0.175665	0.0788553	0.20431
BHLHB9	-0.0655978	0.509574	0.999938	-0.144146	0.154037	0.99952	-0.0737483	0.458951	0.717718	-0.0570713	0.565698	0.974882	0.133783	0.184611	0.943904	-0.00497316	0.959946	0.998382	0.211641	0.0407488	0.127379
BHLHE22	-0.425661	0.0015018	0.999938	-0.392379	0.003006	0.498393	0.300173	0.018704	0.0876042	-0.153085	0.211199	0.861777	-0.629228	1.88818e-05	0.0135025	0.190902	0.122158	0.634916	1.10917	1.49967e-09	1.61729e-07
BHLHE23	0.0594859	0.591492	0.999938	0.0164537	0.881672	0.99952	0.153832	0.17213	0.409785	0.0277011	0.802204	0.99575	-0.219566	0.0558009	0.773528	-0.0910973	0.412993	0.918067	0.0530548	0.631979	0.788892
BHLHE40	-0.0507651	0.347896	0.999938	0.0720411	0.186757	0.99952	-0.389367	1.16346e-07	6.48595e-06	-0.149098	0.00953224	0.343791	0.0666764	0.220575	0.969456	0.106996	0.0546997	0.452104	0.343406	9.32409e-07	2.80236e-05
BHLHE41	-0.0189783	0.717517	0.999938	0.0190914	0.715911	0.99952	-0.224095	0.000220709	0.00290792	-0.0801439	0.134957	0.787051	-0.00611146	0.907144	0.999982	0.0721701	0.17643	0.723226	0.237935	0.000110907	0.00132717
BHMT	0.151354	0.259713	0.999938	0.00319213	0.980786	0.99952	1.0449	2.75292e-08	2.0536e-06	0.194247	0.151379	0.807016	0.0818021	0.538693	0.999982	-0.389725	0.00652848	0.141176	-1.08582	1.36642e-08	9.23021e-07
BHMT2	0.058948	0.48426	0.999938	-0.00376192	0.964217	0.99952	0.29614	0.00150705	0.0130657	-0.0377673	0.653094	0.988534	0.161997	0.0624027	0.793723	-0.0448149	0.594109	0.974501	-0.430804	2.35334e-05	0.000389494
BICC1	0.0134012	0.856431	0.999938	-0.0145777	0.843992	0.99952	0.0447864	0.546792	0.782749	-0.0592598	0.426558	0.953139	0.143952	0.060889	0.792168	-0.0751619	0.31512	0.857381	-0.0531991	0.474811	0.672415
BICD1	-0.0412031	0.402405	0.999938	-0.0223911	0.64742	0.99952	-0.106705	0.0368706	0.144093	-0.0530584	0.283161	0.903715	0.0142805	0.770242	0.999982	0.126293	0.0150991	0.233327	0.0826855	0.0998352	0.242661
BICD2	0.00631378	0.909073	0.999938	-0.0799115	0.156775	0.99952	-0.0380134	0.493726	0.743836	-0.0372775	0.502049	0.966711	0.086259	0.127646	0.9055	0.047956	0.389252	0.904056	0.0145554	0.792446	0.892615
BID	-0.00272171	0.960134	0.999938	-0.00275961	0.959579	0.99952	-0.304159	7.40616e-06	0.000191507	-0.147764	0.0111946	0.364541	0.0363124	0.506756	0.999982	0.211712	0.00060525	0.029563	0.209242	0.000680253	0.00557813
BIK	-0.0347279	0.615316	0.999938	-0.0826964	0.237008	0.99952	-0.0370659	0.591865	0.809739	0.163979	0.0240917	0.477892	0.0195748	0.776608	0.999982	-0.040756	0.555762	0.964555	0.0116738	0.865557	0.933235
BIN1	0.0651272	0.32232	0.999938	-0.0582418	0.375167	0.99952	0.18242	0.00912959	0.051243	0.0853267	0.197894	0.852183	-0.0100569	0.877339	0.999982	-0.0784835	0.235084	0.790385	-0.186248	0.00793744	0.0370652
BIN2	-0.0800226	0.452427	0.999938	-0.0404454	0.702901	0.99952	0.26892	0.0167566	0.0805885	-0.00858948	0.93535	0.99739	-0.0500666	0.637096	0.999982	0.118286	0.269946	0.821566	-0.208122	0.0582776	0.164462
BIN3	0.00743536	0.952167	0.999938	-0.0103373	0.933538	0.99952	-0.0252969	0.838349	0.936325	-0.0353583	0.775622	0.99575	-0.0113785	0.926863	0.999982	0.0104753	0.932653	0.998382	0.0643712	0.604522	0.769681
BIRC2	-0.00169049	0.969456	0.999938	-0.0622581	0.166787	0.99952	0.0225689	0.61016	0.819598	0.00599496	0.892006	0.99575	0.0296937	0.503178	0.999982	0.0112686	0.798665	0.998207	-0.00569223	0.897427	0.949532
BIRC3	0.190076	0.0165709	0.999938	-0.0239173	0.74908	0.99952	0.704676	9.30896e-10	1.34062e-07	0.409176	9.78088e-06	0.0240149	-0.126406	0.0998899	0.865392	-0.237657	0.00362218	0.0974276	-0.916023	4.20662e-12	1.58613e-09
BIRC5	0.010577	0.879864	0.999938	0.0225727	0.747235	0.99952	-0.125365	0.0824562	0.251166	0.0590957	0.401716	0.946152	0.0653436	0.354579	0.999982	0.154442	0.0350733	0.362332	-0.186711	0.0124421	0.0523587
BIRC6	-0.0322789	0.583323	0.999938	-0.0433858	0.462058	0.99952	-0.0401006	0.496301	0.745329	-0.0135457	0.817487	0.99575	0.0628465	0.289608	0.997806	-0.0204702	0.727459	0.991491	0.0868385	0.147482	0.318326
BIRC7	-0.00480374	0.966158	0.999938	0.0664721	0.558526	0.99952	0.0513149	0.651073	0.84403	-0.16036	0.165023	0.818727	0.0749822	0.509701	0.999982	-0.0869501	0.445244	0.930969	0.0593019	0.601462	0.767435
BIVM	0.0105106	0.806957	0.999938	-0.021042	0.625343	0.99952	-0.0407897	0.34708	0.621137	-0.0615731	0.160479	0.812373	0.0183361	0.670289	0.999982	0.00846956	0.84387	0.998382	0.0859833	0.0542826	0.156175
BLCAP	0.0528605	0.36532	0.999938	-0.0792993	0.178875	0.99952	0.227561	0.00054328	0.00577771	0.0622713	0.287772	0.906137	-0.0363677	0.531589	0.999982	-0.0155863	0.787937	0.997516	-0.211571	0.00110397	0.0081881
BLID	-0.0340522	0.764741	0.999938	0.0880909	0.441202	0.99952	0.0439947	0.699199	0.869998	0.205911	0.079377	0.704249	0.0891661	0.435715	0.999982	0.00144717	0.989843	0.999751	-0.39461	0.00175651	0.0116677
BLK	0.0330151	0.672129	0.999938	-0.149944	0.0631923	0.99952	-0.158151	0.0509238	0.180863	0.301772	0.000625401	0.114652	-0.113232	0.154437	0.925477	0.141295	0.0788552	0.531977	-0.0547833	0.483906	0.679211
BLM	0.0506239	0.408606	0.999938	-0.0803689	0.194174	0.99952	0.267816	0.000159451	0.00226797	-0.00617136	0.919203	0.99575	-0.255292	0.000272444	0.0818833	0.0309699	0.611628	0.977678	-0.00766138	0.899794	0.9506
BLMH	-0.0105004	0.931441	0.999938	-0.0336576	0.78288	0.99952	-0.132829	0.282171	0.552669	-0.0786467	0.521077	0.970074	-0.0380817	0.755253	0.999982	0.159804	0.198035	0.752116	0.133806	0.278729	0.48973
BLNK	0.033469	0.758287	0.999938	-0.111608	0.309487	0.99952	0.432535	0.000476674	0.00524974	-0.00960015	0.9296	0.996539	-0.0925966	0.397579	0.999982	0.00597625	0.956138	0.998382	-0.258225	0.0242158	0.0864052
BLOC1S1	0.00996752	0.810246	0.999938	-0.0410534	0.327196	0.99952	0.0537005	0.203063	0.453248	-0.0795498	0.0642605	0.655784	0.0556069	0.188002	0.94847	0.0500965	0.23406	0.789216	-0.0489117	0.244993	0.450174
BLOC1S2	0.0722777	0.208068	0.999938	-0.04349	0.444057	0.99952	0.107462	0.0662051	0.217309	-0.0459671	0.418867	0.950692	-0.00458787	0.935265	0.999982	0.059307	0.299076	0.843153	-0.145151	0.0156379	0.0623532
BLOC1S3	0.00549595	0.917606	0.999938	-0.013806	0.795082	0.99952	-0.0167796	0.752342	0.897909	-0.030779	0.56365	0.9744	-0.0225388	0.671923	0.999982	0.0490507	0.359962	0.889047	0.0292612	0.582914	0.754633
BLVRA	0.00920345	0.81956	0.999938	0.0360325	0.375428	0.99952	-0.0521055	0.203813	0.454531	-0.0697947	0.0927987	0.732569	-0.00210269	0.958415	0.999982	0.096949	0.0227687	0.290771	-0.0183377	0.649983	0.800886
BLVRB	0.0203455	0.649797	0.999938	-0.029851	0.506331	0.99952	0.160773	0.00128146	0.0114943	-0.039125	0.385272	0.943548	-0.0260818	0.561059	0.999982	0.0268724	0.549332	0.962735	-0.113056	0.0171974	0.0670123
BLZF1	0.0173301	0.799651	0.999938	-0.0417161	0.542518	0.99952	0.075518	0.274335	0.543637	-0.0633244	0.357603	0.93358	-0.0215117	0.752817	0.999982	-0.0236617	0.729096	0.991491	0.0573004	0.404432	0.615162
BMF	-0.0228187	0.744134	0.999938	-0.0722901	0.305839	0.99952	-0.0463354	0.508929	0.7543	-0.0440505	0.529869	0.971169	0.0329464	0.637864	0.999982	0.0455066	0.516471	0.952824	0.107019	0.134329	0.29925
BMI1	0.0366429	0.435132	0.999938	0.00296538	0.949326	0.99952	-0.0145154	0.755958	0.900204	-0.0297834	0.524982	0.971169	-0.0400964	0.393686	0.999982	0.0204909	0.661165	0.980515	0.0241692	0.605445	0.770312
BMP1	-0.0237134	0.812212	0.999938	-0.0771969	0.441804	0.99952	-0.206885	0.0465808	0.170279	0.0510678	0.609665	0.984162	0.0180348	0.856582	0.999982	0.0342187	0.731894	0.9919	0.20443	0.0490366	0.145524
BMP10	-0.0301015	0.655607	0.999938	-0.0672096	0.323235	0.99952	-0.00264187	0.968714	0.98869	0.101922	0.139066	0.792866	-0.0113615	0.866089	0.999982	-0.0445117	0.510601	0.949757	0.0538357	0.427141	0.633867
BMP15	-0.0030218	0.949056	0.999938	-0.0390896	0.411751	0.99952	-0.0238822	0.614498	0.821999	0.00283847	0.952143	0.99739	0.0953495	0.0525284	0.764994	-0.00290216	0.951071	0.998382	-0.0293114	0.537003	0.720474
BMP2	-0.0357115	0.704264	0.999938	-0.0906329	0.33922	0.99952	-0.0472231	0.61611	0.822564	0.15435	0.109605	0.760451	-0.0244977	0.794413	0.999982	-0.115912	0.224306	0.780796	0.159562	0.0987146	0.240961
BMP2K	-0.00930359	0.846319	0.999938	-0.00501927	0.916699	0.99952	0.0829731	0.0930843	0.272961	-0.0313775	0.514996	0.969202	0.000591655	0.990162	0.999982	0.012325	0.797421	0.998207	-0.0502769	0.300081	0.513824
BMP3	-0.0309867	0.822307	0.999938	-0.117251	0.398663	0.99952	0.116106	0.403218	0.670457	0.00683446	0.960475	0.99739	0.00187852	0.989132	0.999982	0.0399128	0.77245	0.996745	-0.016541	0.904542	0.952976
BMP4	0.0702576	0.619023	0.999938	0.0328735	0.815669	0.99952	-0.879557	1.41273e-06	4.97407e-05	-0.197785	0.168779	0.825138	0.285009	0.0518687	0.761541	0.329259	0.0264828	0.312401	0.359897	0.016234	0.0641382
BMP5	0.00327931	0.97172	0.999938	-0.123349	0.190181	0.99952	-0.0293276	0.751452	0.897592	0.0674651	0.468204	0.962851	-0.138735	0.142434	0.916185	0.0990901	0.289639	0.836021	0.121553	0.196491	0.388301
BMP6	0.0458504	0.396605	0.999938	0.0572029	0.292193	0.99952	-0.103836	0.0621375	0.208282	-0.0415107	0.442201	0.956373	0.0777539	0.156077	0.925477	0.0955575	0.0844091	0.548567	-0.131082	0.0209405	0.0776364
BMP7	0.0445448	0.701045	0.999938	-0.0182672	0.874744	0.99952	0.230722	0.0552623	0.191516	-0.0258237	0.823702	0.99575	0.0667589	0.565776	0.999982	-0.0753071	0.517488	0.953094	-0.222735	0.0635967	0.175009
BMP8A	-0.171483	0.0137219	0.999938	0.079005	0.233083	0.99952	-0.151431	0.0274822	0.116518	-0.0408086	0.533571	0.972262	-0.256728	0.000540466	0.128536	0.0574834	0.382359	0.900246	0.483903	8.23125e-08	3.97901e-06
BMP8B	-0.0746628	0.185514	0.999938	0.0979562	0.0862412	0.99952	-0.0481649	0.388106	0.658098	-0.0281081	0.612711	0.984916	-0.278504	3.12037e-05	0.0190324	-0.0488057	0.381921	0.89983	0.380218	3.0348e-07	1.11588e-05
BMPER	-0.00393132	0.955941	0.999938	0.0965886	0.182621	0.99952	-0.0673327	0.348381	0.622285	0.0545031	0.446412	0.957058	0.0354216	0.619511	0.999982	0.00798148	0.910701	0.998382	-0.123288	0.0924713	0.229689
BMPR1A	0.00440371	0.939234	0.999938	0.0418672	0.470946	0.99952	0.0652205	0.264972	0.53277	-0.0122913	0.831569	0.99575	-0.0504695	0.385947	0.999982	-0.0281638	0.626691	0.979746	-0.0206508	0.721062	0.848371
BMPR1B	0.0681509	0.621055	0.999938	0.0291235	0.832348	0.99952	0.282939	0.0481981	0.174165	-0.0438446	0.750099	0.994901	0.0424315	0.757881	0.999982	-0.199338	0.155698	0.694858	-0.179578	0.199193	0.391997
BMPR2	0.0042592	0.962481	0.999938	-0.0494824	0.585853	0.99952	0.0448359	0.621335	0.825606	0.00816927	0.928112	0.996384	0.0100145	0.911938	0.999982	-0.0113724	0.900061	0.998382	-0.0065421	0.942401	0.972169
BMS1	-0.0329687	0.550529	0.999938	-0.0487682	0.37926	0.99952	-0.0465253	0.401236	0.668501	-0.012155	0.825257	0.99575	-0.00612664	0.911356	0.999982	0.0393007	0.477374	0.940776	0.107147	0.0604936	0.168913
BMS1P5	-0.0745669	0.509747	0.999938	-0.0606148	0.591479	0.99952	-0.0867806	0.443671	0.705253	-0.00843365	0.940302	0.99739	-0.00281673	0.980044	0.999982	-0.00644366	0.954369	0.998382	0.239552	0.0416216	0.129194
BMS1P6	0.0336336	0.865408	0.999938	-0.0944284	0.634857	0.99952	-0.0631506	0.75048	0.897429	0.00725176	0.97084	0.99739	-0.12765	0.521679	0.999982	0.134534	0.499675	0.946017	0.109722	0.581378	0.75335
BMX	0.0289499	0.816244	0.999938	0.12864	0.30674	0.99952	-0.0725315	0.561569	0.792611	0.125136	0.319826	0.916859	-0.0363939	0.770258	0.999982	-0.00603053	0.961372	0.998382	-0.167798	0.18568	0.373629
BNC1	0.150413	0.0622056	0.999938	-0.0864288	0.272518	0.99952	-0.0920133	0.243496	0.506635	-0.00306944	0.968527	0.99739	0.0657016	0.401768	0.999982	0.0310409	0.690361	0.985483	-0.065667	0.402013	0.613506
BNC2	0.0950081	0.157502	0.999938	-0.0349422	0.596667	0.99952	-0.0065126	0.921211	0.970228	0.0820357	0.2199	0.865986	-0.0319795	0.627992	0.999982	0.0457626	0.489151	0.94542	-0.149392	0.0306873	0.10324
BNIP1	0.0277642	0.600335	0.999938	0.0731027	0.174697	0.99952	0.0290278	0.583954	0.80576	-0.0429881	0.419069	0.950804	-0.0457063	0.390678	0.999982	0.0244808	0.643903	0.980515	-0.0657568	0.220495	0.4197
BNIP2	0.0364191	0.599803	0.999938	0.0294687	0.670862	0.99952	0.121254	0.0891155	0.264843	0.0217372	0.753723	0.994901	-0.0420303	0.545206	0.999982	-0.0312041	0.65279	0.980515	-0.135744	0.0587995	0.165206
BNIP3	0.0532317	0.232161	0.999938	0.0434954	0.326597	0.99952	-0.0414477	0.349455	0.623397	-0.0874605	0.0551776	0.62121	0.0184138	0.675443	0.999982	0.0493034	0.267469	0.818847	-0.0357091	0.419114	0.626873
BNIP3L	0.0293068	0.655797	0.999938	-0.00397473	0.9517	0.99952	-0.0565793	0.392117	0.661169	0.0191959	0.770067	0.99575	-0.00654867	0.92051	0.999982	0.0147041	0.822777	0.998382	0.00374419	0.954498	0.977974
BNIPL	-0.0221034	0.848943	0.999938	-0.00596658	0.958981	0.99952	0.0521753	0.65355	0.845118	0.152325	0.196816	0.851456	-0.101688	0.384423	0.999982	-0.0756713	0.516026	0.952261	0.000896489	0.993834	0.997345
BOC	-0.00109965	0.99089	0.999938	-0.00765747	0.936631	0.99952	0.275736	0.00786154	0.0461326	0.0773084	0.425174	0.953139	-0.0462279	0.632032	0.999982	-0.0878168	0.3659	0.890928	-0.21028	0.036933	0.118692
BOD1	0.0411208	0.481302	0.999938	-0.0559133	0.340357	0.99952	0.13464	0.027594	0.116785	-0.00397957	0.94539	0.99739	-0.0745843	0.206646	0.958444	0.0639936	0.276529	0.827576	-0.105387	0.0789506	0.20443
BOD1L	-0.0493212	0.466605	0.999938	-0.068625	0.313513	0.99952	-0.0706448	0.29978	0.572084	-0.0302635	0.65399	0.988534	0.102831	0.135855	0.916185	-0.0333111	0.621908	0.978636	0.149218	0.0345362	0.112967
BOK	-0.0196642	0.945346	0.999938	0.122183	0.670708	0.99952	-0.211945	0.462454	0.720702	0.124478	0.664918	0.98932	-0.0174092	0.951605	0.999982	0.0250387	0.930444	0.998382	-0.0227597	0.93676	0.969296
BOLA1	0.0477567	0.18755	0.999938	-0.00975532	0.784187	0.99952	0.0405669	0.260612	0.527789	-0.0656332	0.0744208	0.691846	0.0107931	0.76193	0.999982	0.0426421	0.237638	0.790868	-0.066502	0.0708989	0.189569
BOLA2	0.0219484	0.587042	0.999938	0.00302625	0.940128	0.99952	0.0525114	0.200037	0.449891	-0.0833372	0.0471092	0.590473	0.0423813	0.298218	0.999351	0.00129524	0.974354	0.998861	-0.0379779	0.3502	0.566542
BOLA3	0.00986283	0.898087	0.999938	-0.0358192	0.642509	0.99952	-0.0967311	0.216212	0.471583	-0.10612	0.176222	0.832175	0.0668116	0.389154	0.999982	0.165638	0.0395538	0.384263	-0.00378292	0.960814	0.980867
BOLL	-0.0844698	0.339194	0.999938	0.0219754	0.80194	0.99952	0.0606962	0.490273	0.74165	-0.0553354	0.529047	0.971169	0.0205934	0.814145	0.999982	0.0941738	0.287705	0.835227	-0.0576543	0.512074	0.70058
BPA-1	-0.0442053	0.479125	0.999938	-0.0728762	0.247409	0.99952	-0.0366338	0.556912	0.789598	-0.000951493	0.987783	0.998373	-0.0382235	0.540052	0.999982	0.0405386	0.515992	0.952261	0.15229	0.0205116	0.0763679
BPESC1	0.0553989	0.325216	0.999938	-0.0390008	0.486392	0.99952	0.0252147	0.651761	0.844447	-0.0201042	0.718759	0.992882	-0.0361446	0.518582	0.999982	0.00737486	0.894782	0.998382	0.00723956	0.896701	0.949027
BPGM	-0.0139517	0.767102	0.999938	-0.0277678	0.556603	0.99952	0.00180265	0.969448	0.988758	-0.00826834	0.860589	0.99575	-0.00112667	0.980902	0.999982	0.0843736	0.0823161	0.541069	-0.0351555	0.457646	0.659142
BPHL	0.0879222	0.127918	0.999938	-0.0212348	0.706869	0.99952	0.313869	7.78685e-06	0.000199856	0.05226	0.358185	0.933817	-0.0718012	0.210225	0.960486	0.0138359	0.806274	0.998207	-0.374928	5.13726e-07	1.69915e-05
BPI	0.0380442	0.691259	0.999938	-0.113223	0.243076	0.99952	0.0266795	0.780445	0.912275	-0.0466139	0.626816	0.987013	0.114228	0.239036	0.977735	0.0507605	0.596648	0.975628	-0.0698968	0.467299	0.667552
BPIFA4P	-0.00730756	0.927942	0.999938	0.0264582	0.74359	0.99952	0.00582541	0.942526	0.97799	0.0696612	0.39217	0.94462	-0.0852825	0.296618	0.999351	-0.0366518	0.650787	0.980515	0.0272744	0.735989	0.858916
BPIL1	-0.104703	0.282843	0.999938	0.0921843	0.343109	0.99952	-0.0322813	0.737858	0.889996	0.0795864	0.411993	0.947849	-0.0852385	0.380068	0.999982	0.0911611	0.348396	0.882306	-0.0407466	0.6729	0.817027
BPIL2	0.0172367	0.750755	0.999938	0.0480552	0.379152	0.99952	0.0232921	0.668018	0.852148	-0.0374198	0.492111	0.966145	-0.018667	0.730892	0.999982	0.0328618	0.545879	0.961875	-0.0653782	0.234598	0.437155
BPIL3	0.0560063	0.498638	0.999938	0.0304302	0.712233	0.99952	0.0546824	0.508751	0.754144	-0.0316688	0.701106	0.989531	-0.0257178	0.755146	0.999982	-0.0112371	0.891525	0.998382	-0.0725162	0.382476	0.596897
BPNT1	0.0163158	0.833014	0.999938	-0.123288	0.120069	0.99952	0.177912	0.0286749	0.120085	-0.0264401	0.732793	0.993232	-0.0752531	0.335237	0.999982	0.0883576	0.259567	0.812668	-0.0576966	0.458269	0.65977
BPTF	-0.00410219	0.953273	0.999938	-0.0498795	0.478418	0.99952	-0.00988696	0.887707	0.957506	-0.0123571	0.85993	0.99575	-0.0331601	0.636496	0.999982	0.00823945	0.906319	0.998382	0.101031	0.157455	0.333058
BPY2	-0.0816668	0.235406	0.999938	0.0135456	0.841789	0.99952	0.00149123	0.982461	0.993963	0.00987912	0.884233	0.99575	0.0791033	0.250015	0.980927	-0.110502	0.112506	0.610453	0.0881254	0.201456	0.394952
BRAF	-0.0210592	0.733309	0.999938	-0.0202346	0.743354	0.99952	-0.150673	0.0209772	0.0955258	-0.0671141	0.282687	0.903715	0.0766374	0.221547	0.970018	-0.0222355	0.719064	0.991336	0.204567	0.00260838	0.0158305
BRAP	-0.0147291	0.808858	0.999938	-0.0406316	0.50626	0.99952	-0.0562412	0.359534	0.633348	-0.0434862	0.477144	0.964318	0.105099	0.093463	0.85018	0.00641977	0.915991	0.998382	0.0434764	0.477242	0.674272
BRCA1	0.0153035	0.804705	0.999938	0.0849395	0.177754	0.99952	-0.198356	0.00340244	0.0243899	-0.0393613	0.526248	0.971169	0.0129438	0.834313	0.999982	0.0887871	0.159611	0.700161	0.0356803	0.565359	0.742287
BRCA2	0.0186852	0.832068	0.999938	-0.0694219	0.433487	0.99952	-0.0387809	0.660345	0.848308	0.0280904	0.75003	0.994901	0.130265	0.147818	0.92054	-0.0273496	0.756398	0.994562	-0.0415161	0.638145	0.793158
BRCC3	0.0338815	0.530316	0.999938	-0.0220829	0.681841	0.99952	0.0582507	0.284385	0.555381	-0.0241529	0.653987	0.988534	-0.0366272	0.497824	0.999982	0.0245165	0.649147	0.980515	-0.0339132	0.529935	0.714504
BRD1	-0.00955337	0.860245	0.999938	-0.0131448	0.80864	0.99952	-0.00758387	0.888832	0.958135	0.00139022	0.979553	0.997495	-0.029334	0.589774	0.999982	-0.0506262	0.354909	0.886921	0.108733	0.0538022	0.155267
BRD2	-0.00965752	0.842971	0.999938	0.00857017	0.860446	0.99952	-0.10502	0.0392415	0.151009	-0.07716	0.122423	0.778336	0.0222068	0.64931	0.999982	0.0129626	0.790391	0.997544	0.147933	0.00518274	0.02665
BRD3	0.000737555	0.993186	0.999938	-0.144732	0.103052	0.99952	0.0636361	0.463711	0.721672	-0.0212474	0.80579	0.99575	0.0583766	0.501091	0.999982	-0.0558807	0.519408	0.95394	0.0989945	0.257982	0.464897
BRD4	0.0567817	0.382996	0.999938	-0.0847243	0.197193	0.99952	0.0498314	0.443098	0.705108	-0.0501177	0.440514	0.956373	0.137556	0.0413838	0.711435	-0.113172	0.0890097	0.559758	0.00378039	0.953321	0.977212
BRD7	0.0387204	0.48078	0.999938	0.0256288	0.639781	0.99952	0.138691	0.016811	0.0807566	-0.023479	0.667994	0.98932	0.0104083	0.848978	0.999982	-0.0430365	0.433801	0.926075	-0.147071	0.0117906	0.0503114
BRD7P3	0.0465834	0.520016	0.999938	-0.074456	0.30698	0.99952	0.147834	0.0489312	0.175955	-0.0343933	0.634152	0.987629	-0.0542852	0.454128	0.999982	0.0769699	0.291286	0.837241	-0.108338	0.141741	0.310165
BRD8	0.012853	0.786956	0.999938	-0.0341951	0.474121	0.99952	0.0163451	0.731194	0.887007	-0.0403637	0.399125	0.946152	-0.000745271	0.987487	0.999982	0.0289137	0.54442	0.961817	0.0170707	0.719783	0.847546
BRD9	0.0343282	0.796381	0.999938	-0.0217988	0.869793	0.99952	0.00060752	0.996354	0.998519	0.0197117	0.882158	0.99575	-0.0183631	0.890165	0.999982	0.0762995	0.567335	0.966516	-0.0908614	0.496382	0.688195
BRDT	0.0748907	0.169757	0.999938	-0.00348153	0.948109	0.99952	-0.0482835	0.370683	0.643479	-0.0234741	0.661413	0.989245	0.0861332	0.116508	0.89091	-0.039647	0.461103	0.937361	-0.0461572	0.391791	0.603617
BRE	0.0458855	0.261974	0.999938	-0.0637031	0.123704	0.99952	0.207026	2.41796e-05	0.000504463	0.024339	0.548143	0.973719	0.0382285	0.348135	0.999982	-0.05454	0.18471	0.733277	-0.197345	4.50697e-05	0.00064548
BREA2	-0.00283475	0.95529	0.999938	0.00741542	0.883421	0.99952	-0.0262937	0.604029	0.815996	-0.0245794	0.627696	0.987013	0.0521398	0.307614	0.999982	0.0106274	0.833589	0.998382	-0.0164941	0.74452	0.864348
BRF1	-0.0189107	0.842676	0.999938	-0.0731818	0.445006	0.99952	-0.0505009	0.597008	0.812652	-0.0241199	0.800208	0.99575	0.0482311	0.613508	0.999982	0.0409744	0.667637	0.981918	0.0774133	0.41946	0.62721
BRF2	0.0765742	0.334102	0.999938	0.00436019	0.955718	0.99952	0.235114	0.00573048	0.0363088	-0.0505472	0.521502	0.970074	-0.0537334	0.495829	0.999982	0.0622727	0.430683	0.925333	-0.274123	0.00167006	0.0112411
BRI3	0.036487	0.325903	0.999938	0.000675584	0.985342	0.99952	0.0581053	0.123152	0.329156	-0.0567063	0.132001	0.787051	-0.0016562	0.964077	0.999982	-0.0539284	0.151123	0.687247	0.016861	0.64729	0.799109
BRI3BP	-0.0226634	0.670742	0.999938	-0.0357885	0.503183	0.99952	-0.000785323	0.988225	0.995763	-0.011979	0.821973	0.99575	0.0344478	0.51917	0.999982	0.0425261	0.427175	0.923085	-0.00585713	0.912361	0.957381
BRIP1	-0.0590342	0.529604	0.999938	0.000140998	0.998797	0.999921	-0.0598128	0.524233	0.765818	0.0991266	0.294689	0.909062	-0.0705974	0.452991	0.999982	0.0691414	0.462258	0.93754	0.0209989	0.822448	0.910475
[truncated: 18,815 more rows]

## Sheet: AHBA_n4_diffExpr_geneList
CBLN2
CTXN3
GPX3
A1BG
ABCA17P
AC002563.2
AC004381.2
AC004863.6
AC005152.2
AC006273.1
AC007601.1
AC007688.2
AC009365.1
AC010624.2
AC010980.2
[truncated: 2,649 more rows]

## Sheet: AHBA_n6_diffExpr_Cort
	Vis_logFC	Vis_pval	Vis_adj.pval	VentAttn_logFC	VentAttn_pval	VentAttn_adj.pval	DorsAttn_logFC	DorsAttn_pval	DorsAttn_adj.pval	SomMot_logFC	SomMot_pval	SomMot_adj.pval	Limbic_logFC	Limbic_pval	Limbic_adj.pval	Cont_logFC	Cont_pval	Cont_adj.pval	Default_logFC	Default_pval	Default_adj.pval
[truncated: 20,738 more rows]

[truncated: 19 more sheets: AHBA_n6_diffExpr_Cort_geneList, AHBA_n6_diffExpr_Cort_Counts, AHBA_n6_diffExpr_Striatal, AHBA_n6_diffExpr_Striatal_Count, AHBA_CortStriat_Overlap, ToppGene_limbic_n505, ToppGene_sommot_n108, mrna_corrmat, fcMRI_corrmat, GTEx_striatal_diffExpr, Brainspan_cortLimbic_diffExpr, Brainspan_cortSomMot_diffExpr, Blueprint_striatal_diffExpr, Bernard_cort_limbic_diffExpr, Bernard_cort_somMot_diffExpr, Limbic_cellType, Limbic_layerSpecific, MRNA_cortstriat_cors, rsfcMRI_cortstriat_cors]
